# Supplementary material for: Gamma Oscillations in the Temporal Pole in Response to Eyes
Source: PLoS One. 2016 Aug 29;11(8):e0162039. doi: 10.1371/journal.pone.0162039 (PMC5003337; doi:10.1371/journal.pone.0162039)
Supplement: S1 Dataset — (XLSX) [file pone.0162039.s001.xlsx]

## Sheet: data
		121Hz	226sec	55Hz	267sec	97Hz	216sec				222Hz	459sec	47Hz	210sec
subj	cond	RH	LH	RH	LH	RH	LH		subj	cond	RH	LH	RH	LH
1	EA1	1.48055	3.79027	-0.888963	7.95569	9.47828	4.69556		1	EA2	-0.84884	3.69185	7.13259	7.64024
1	EA1	1.87229	-6.36578	1.76453	9.16738	-1.56012	-2.52965		1	EA2	-6.83727	0.743036	3.73008	-3.91379
1	EA1	8.67731	2.60202	-2.04116	-21.2066	0.965458	-8.41084		1	EA2	-2.8263	1.48549	-2.10124	-1.90538
1	EA1	1.8881	1.39969	5.65882	1.07066	-18.5186	3.64624		1	EA2	5.11569	9.20647	4.67424	-1.52836
1	EA1	-10.2743	-7.27753	-12.2718	-0.806809	3.92783	0.41667		1	EA2	-0.678668	2.18285	6.71683	-3.51204
1	EA1	1.42601	4.04692	-7.91596	-5.88384	6.28537	5.22142		1	EA2	-1.88204	-0.650497	-4.66534	-2.82554
1	EA1	-5.00668	0.897983	11.4881	7.4456	6.61429	2.28216		1	EA2	2.36207	-2.5187	4.6503	1.46666
1	EA1	-2.16811	0.999395	5.33731	4.21223	-1.81631	-2.50808		1	EA2	-10.3392	-6.21506	-7.98798	5.05725
1	EA1	-5.32207	-0.0717091	0.650078	7.18498	-2.03257	-8.02736		1	EA2	3.95465	3.13792	-5.48202	-5.79929
1	EA1	-1.64617	6.65832	-0.394885	3.79431	7.33122	0.599918		1	EA2	3.39977	-5.30256	9.45544	2.10252
1	EA1	4.05779	0.902317	6.25142	-2.34623	3.38941	-1.99773		1	EA2	5.40387	4.45614	0.182791	-7.3413
1	EA1	-8.37257	-3.2732	6.80084	-0.453222	-0.473676	6.37521		1	EA2	-2.26464	3.15177	-3.74102	1.65551
1	EA1	-5.15207	3.07765	14.489	5.19988	0.580726	2.96739		1	EA2	-0.0216823	-0.808459	-0.632433	2.59589
1	EA1	5.4403	5.05722	10.8855	-8.03257	5.28717	-2.75381		1	EA2	2.68355	3.03195	-1.10579	-7.66512
1	EA1	5.93944	-7.05245	-1.35789	10.7988	-9.41237	2.82094		1	EA2	-10.1514	-0.108311	-3.68158	3.07911
1	EA1	1.85965	5.04487	3.53824	-5.97466	-0.580612	2.92742		1	EA2	2.7386	-5.71552	0.534908	-3.79106
1	EA1	4.77159	12.8683	7.36356	-1.07843	7.43987	10.5415		1	EA2	0.846042	0.745966	-2.69289	6.91737
1	EA1	4.88586	1.11878	5.19559	3.97896	-9.91133	7.12761		1	EA2	-1.21923	-2.40605	-8.59049	4.86541
1	EA1	4.96367	6.54996	3.09152	5.3184	0.128301	6.16794		1	EA2	7.65574	9.06531	14.5039	-11.3857
1	EA1	3.79852	5.88604	12.1423	7.16464	-2.84202	2.62156		1	EA2	5.10075	4.89686	10.8204	5.00161
1	EA1	-3.42856	2.36903	-0.3034	10.4561	-9.79548	-9.62113		1	EA2	-0.0662774	3.17834	2.2985	6.07615
1	EA1	0.497623	-4.30265	-9.47122	-1.82076	2.62219	1.00125		1	EA2	0.0760402	2.07204	-2.13296	0.707152
1	EA1	5.46507	1.15047	6.47362	-8.5077	-4.12305	5.79211		1	EA2	9.85173	7.40784	7.16543	-9.81667
1	EA1	-3.77281	0.209185	4.00801	0.634791	6.41194	-6.70708		1	EA2	-5.63479	1.13071	2.68752	-10.1142
1	EA1	8.62255	0.709891	-1.84474	-4.49097	-23.061	-3.36129		1	EA2	4.33575	5.26224	-11.8582	-3.06703
1	EA1	5.67411	6.99103	5.37744	-3.5047	-3.07366	-0.66682		1	EA2	-1.94535	1.56052	-4.80215	2.2822
1	EA1	1.19435	5.73975	-1.19	7.25737	3.41638	-5.5528		1	EA2	4.44942	3.65317	3.61632	0.90329
1	EA1	-5.83994	-3.10442	5.90072	9.54989	-3.78676	4.5584		1	EA2	2.62726	2.22186	17.428	-1.18862
1	EA1	0.0240944	0.922233	-2.31311	8.71279	6.12441	-0.487375		1	EA2	-2.6857	-3.5263	17.8613	-1.71482
1	EA1	1.49399	3.73283	-3.99961	9.39562	-6.46534	-2.2599		1	EA2	0.581956	5.95006	1.67085	-1.65535
1	EA1	-1.06478	5.89272	4.61153	-3.61666	6.52216	12.423		1	EA2	-3.2887	2.50869	9.62771	-11.6948
1	EA1	5.79477	-16.8553	6.07255	9.74692	-4.14876	-5.85999		1	EA2	-7.8116	7.84921	7.36122	8.34763
1	EA1	-1.92524	2.17646	-2.55901	3.93816	-5.11706	1.31557		1	EA2	9.70324	-14.2618	14.5785	5.69668
1	EA1	-8.09792	4.39358	3.21143	4.7745	9.42427	10.1547		1	EA2	8.70146	-0.996198	-18.5217	7.10496
1	EA1	6.5358	1.55555	9.34683	-9.77014	2.36483	7.0408		1	EA2	2.08438	-0.925393	5.81194	8.83837
1	EA1	-0.98271	5.1506	-0.523583	-1.99471	3.30058	4.10151		1	EA2	-1.31597	-8.34623	4.26045	-0.416849
1	EA1	0.158637	11.8785	-9.71499	1.59926	0.535731	9.25783		1	EA2	4.17412	5.09284	4.74768	-15.9709
1	EA1	2.52969	6.67875	8.14003	4.33159	-4.35678	9.38283		1	EA2	1.38549	2.55703	9.08181	-3.92025
2	EA1	4.08992	0.87392	5.22098	2.33089	5.4681	-5.84481		1	EA2	-3.27094	2.30636	-0.889919	3.49654
2	EA1	-1.39894	-0.625966	3.82324	1.60074	4.21776	-9.66514		1	EA2	1.0589	2.09273	2.71748	5.95552
2	EA1	6.13903	-0.334409	-1.42297	5.39719	5.33738	-2.11839		2	EA2	-1.64161	4.57702	4.32548	5.98345
2	EA1	-4.24123	9.84198	0.589451	-4.47286	7.83826	-6.31473		2	EA2	5.11182	7.32298	0.0892356	-6.29481
2	EA1	3.94217	-6.88039	0.602529	2.97213	-5.65341	-3.1221		2	EA2	6.16198	22.6683	-11.0036	0.979299
2	EA1	-5.18972	3.43767	2.06347	7.61815	-4.14347	-4.89758		2	EA2	-0.197299	1.25623	1.97699	3.49117
2	EA1	4.50677	0.0218167	5.46133	-0.206078	12.2026	-1.40697		2	EA2	-7.2017	0.284589	5.24238	-11.726
2	EA1	-7.47166	-0.984855	1.84931	-3.2686	6.79169	7.71471		2	EA2	-9.18866	4.15758	0.308029	-7.39518
2	EA1	3.7094	-1.22302	-3.44927	-0.713917	-6.00199	-0.673184		2	EA2	3.70817	-2.52895	2.18601	-7.5394
2	EA1	2.01128	-1.29175	0.0352687	1.05492	-7.08861	-5.15803		2	EA2	6.56391	-0.999768	-2.51091	5.1873
2	EA1	-2.32325	3.69324	1.43979	8.16581	3.96406	-6.48725		2	EA2	0.237432	1.69632	-3.56545	4.03845
2	EA1	2.93657	-1.03648	-10.8607	-2.7549	-2.40128	-1.78115		2	EA2	0.992589	4.49914	1.78264	-11.4087
2	EA1	-5.29937	-2.52768	3.10033	-7.90085	0.0410925	4.2482		2	EA2	2.37425	5.73676	4.28139	9.10471
2	EA1	-1.16255	-7.46281	9.57909	-3.13719	-0.738498	-7.83696		2	EA2	5.03858	5.23367	-3.01648	3.57358
2	EA1	1.93835	1.17527	-2.45458	5.5128	2.70854	9.90093		2	EA2	5.26759	0.92438	-3.5116	2.51176
2	EA1	-3.67953	4.77335	1.3987	3.20543	5.02252	-5.15723		2	EA2	2.63952	6.5679	-2.47777	-1.42331
2	EA1	0.808464	-4.99311	9.81711	-7.71514	-7.77319	4.80367		2	EA2	4.71509	1.67195	5.97003	0.476819
2	EA1	-3.37994	-5.2176	8.873	-0.268406	-11.0978	6.10992		2	EA2	-1.8625	-5.1361	3.74436	-4.28872
2	EA1	9.64628	-5.48166	-14.1364	0.539484	-3.89268	-3.79809		2	EA2	-2.13485	6.34294	2.52781	11.9956
2	EA1	-2.15131	7.0749	2.10143	10.355	3.24429	2.1072		2	EA2	-4.67544	-13.1209	3.09424	-1.77179
2	EA1	3.71764	8.60249	6.05808	4.3116	-9.11106	1.7123		2	EA2	-0.310268	-8.66473	-4.94915	6.86792
2	EA1	-5.95821	-8.7124	-0.648556	-4.05739	7.31056	-7.49544		2	EA2	1.02738	-4.79021	0.94672	19.1489
2	EA1	0.306681	0.647168	3.00501	11.1043	-5.52108	11.2656		2	EA2	3.30606	-3.07465	-6.09455	4.9144
2	EA1	3.33513	5.22501	10.5595	3.30475	3.4268	-6.58896		2	EA2	3.06509	-0.930741	1.00886	7.66776
2	EA1	-0.132448	6.72437	3.95488	-3.67937	0.743945	3.08208		2	EA2	-2.76368	5.65676	-0.54017	-0.358781
2	EA1	4.57735	-2.03283	3.25184	-0.560679	5.88549	-4.5504		2	EA2	3.3041	-12.8078	-3.1637	-3.19811
2	EA1	6.17216	-2.93517	-0.0535333	1.39217	7.90274	5.08663		2	EA2	0.141114	2.22817	-6.81756	-9.74868
2	EA1	-16.5158	6.09019	-6.76078	0.398102	0.278075	-1.52754		2	EA2	2.49279	8.25171	13.316	-18.9667
2	EA1	3.85552	-2.04318	-4.11843	6.74891	-1.47831	6.81246		2	EA2	1.93514	3.17015	-4.94084	5.77687
2	EA1	5.93635	-1.74022	-5.73962	-3.65681	-6.96271	3.86737		2	EA2	6.60661	4.61694	8.80923	-6.65339
2	EA1	2.6029	-4.93132	7.44195	-4.52784	3.63081	-0.0852622		2	EA2	-4.89887	2.0934	7.32647	-4.45058
2	EA1	-3.7221	-0.351574	2.1986	5.76192	-0.490017	4.49026		2	EA2	-2.80449	8.29015	-14.1025	-4.08057
2	EA1	-3.01378	4.24531	3.22349	2.59739	-1.59231	5.64665		2	EA2	2.41978	5.29079	-5.7281	-8.10381
2	EA1	3.79659	-7.06482	6.44627	3.26817	-1.44718	5.15386		2	EA2	-3.33407	8.79112	1.35575	5.78343
2	EA1	-4.78769	5.76737	-1.4811	2.02677	-9.21415	7.44676		2	EA2	6.64571	-6.66995	-3.96136	-11.9352
2	EA1	-1.65542	-9.92984	-1.7409	-0.231672	-1.44675	-7.18033		2	EA2	1.77387	-0.88254	6.66127	3.34869
2	EA1	-3.15266	0.928041	-5.31279	-3.78659	0.635727	-0.559259		2	EA2	1.17271	-3.57178	3.52888	-2.7683
2	EA1	-9.15227	-3.92332	1.7026	5.90149	-7.67536	-0.277543		2	EA2	3.47255	6.96373	3.94843	2.54952
2	EA1	-10.2743	-9.55672	6.02729	2.8501	-1.86236	-2.73056		2	EA2	-5.64129	-2.41197	10.3132	0.245606
2	EA1	-1.5445	4.00924	4.21447	13.6986	7.66929	-12.5767		3	EA2	7.30121	3.61483	2.2478	-3.25429
2	EA1	-2.06733	0.478208	-3.07539	-0.293734	-2.76724	2.73453		3	EA2	-1.54754	8.42839	-5.47675	5.64467
3	EA1	7.85302	6.40533	5.60767	7.39754	3.87614	6.72998		3	EA2	-5.45764	-2.59082	2.91523	4.37205
3	EA1	11.1442	12.0222	-6.95577	1.99536	6.66327	12.0572		3	EA2	1.25415	-9.4232	5.22373	-12.7088
3	EA1	11.9273	8.65457	-10.6571	7.05557	6.8195	10.1229		3	EA2	7.67577	7.93783	-3.61391	9.94038
3	EA1	-0.38273	-8.19145	-7.34584	-1.0191	-17.7658	-1.6741		3	EA2	-4.73222	-0.982462	-5.17451	6.32344
3	EA1	5.34238	3.99573	3.26243	7.75466	3.18578	1.72906		3	EA2	-2.08652	-1.61268	-3.19691	5.10401
3	EA1	-0.170944	-18.1882	3.68422	-3.24359	4.33541	-0.187263		3	EA2	-2.29391	-4.59633	-5.72698	3.25002
3	EA1	6.78675	5.32529	1.32526	-0.335976	4.01668	5.73979		3	EA2	1.02158	4.27871	-4.93344	13.707
3	EA1	-0.256019	-3.16548	4.76708	-5.15553	-5.1167	1.77792		3	EA2	-1.97258	-7.26684	-15.9898	0.458366
3	EA1	0.481169	6.49051	-7.29967	0.282996	3.83166	8.3241		3	EA2	7.67535	5.75268	-0.674332	-6.83246
3	EA1	-4.76694	-6.18275	-1.57822	1.02713	2.25602	-3.40969		3	EA2	-10.9523	-3.3367	4.11342	0.911865
3	EA1	4.53036	1.55825	-1.34463	-0.425075	3.45546	-1.45503		3	EA2	-3.98204	-2.81286	3.4302	-11.641
3	EA1	5.22678	4.93791	-1.45699	-2.77313	2.48402	-1.46303		3	EA2	-8.03102	-11.3209	1.88616	-1.48918
3	EA1	3.084	5.20097	-6.0824	3.75052	0.29252	5.03926		3	EA2	2.61274	-0.994137	-1.77668	2.39615
3	EA1	-7.93202	-22.4096	-2.15449	3.25876	6.85439	5.48046		3	EA2	2.98792	1.83937	7.15409	10.8748
3	EA1	1.0399	2.79773	5.58821	1.24877	3.60487	1.7311		3	EA2	-8.24923	-3.79733	1.7365	-9.66123
3	EA1	8.64938	9.85022	2.43015	1.17195	7.58564	8.52518		3	EA2	5.63413	7.84949	-6.83718	-8.67803
3	EA1	-13.1912	-5.91847	0.515432	0.437476	-5.71137	1.22081		3	EA2	-8.45131	-9.68756	2.93834	-0.130782
3	EA1	7.59698	8.66876	5.14289	7.20303	-3.54739	-5.22414		3	EA2	5.2329	-0.394809	10.119	8.34919
3	EA1	3.14596	-6.71488	2.42661	-4.56916	-5.34591	5.31987		3	EA2	-2.93383	-3.07373	-3.66836	2.9003
3	EA1	0.0321882	-5.97038	1.60863	3.3846	-2.36426	-0.771572		3	EA2	-4.33509	-10.7123	1.10005	1.79222
3	EA1	-0.628444	4.53712	8.20156	11.4179	-3.55497	-1.95416		3	EA2	-4.57873	-0.708112	-0.288347	4.63506
3	EA1	0.890092	3.52122	1.27657	-3.70023	7.10954	-2.37141		3	EA2	8.19393	9.73497	8.48663	-22.8083
3	EA1	6.83059	4.21163	4.06627	3.06294	7.312	6.72652		3	EA2	-6.07832	-2.83502	5.00363	-2.1941
3	EA1	-1.33339	-0.946829	3.03574	-23.1298	0.490173	-1.33843		3	EA2	8.13311	10.0169	2.93292	-23.6158
3	EA1	4.81417	5.88435	6.09261	9.51047	-2.34177	2.55776		3	EA2	9.86491	11.5352	-5.73765	-1.0852
3	EA1	-1.11532	5.13936	-15.2438	-3.45389	-3.2841	-4.12867		3	EA2	6.28259	6.26602	6.15146	-7.50587
3	EA1	-10.793	-2.88644	-0.927199	-0.0930339	5.40496	0.235897		3	EA2	-2.30863	-6.39651	0.737319	-1.21258
3	EA1	0.294843	2.22087	-5.69478	1.88023	4.45426	5.55278		3	EA2	2.97241	-5.34264	-3.5255	-13.7152
3	EA1	7.54236	-5.77878	7.70448	3.39991	-1.38724	0.303952		3	EA2	3.33724	-3.55463	18.5223	3.50204
3	EA1	-0.412061	2.08393	-3.47	1.12198	5.8501	5.38659		3	EA2	-11.1063	1.71788	1.31527	4.00112
3	EA1	5.95311	-2.4217	-0.186091	-11.5124	-11.3485	6.44374		3	EA2	11.8233	10.6704	5.96812	-6.73694
3	EA1	-16.2318	-5.50904	6.89184	3.15121	-2.79643	4.23413		3	EA2	-2.31133	12.7828	-4.73749	7.31498
3	EA1	-1.51424	6.55309	-1.1337	11.0292	0.334749	4.37567		3	EA2	-1.85119	-11.7411	2.35869	-5.10272
3	EA1	-1.03682	-1.61987	-1.6068	-4.68199	5.3205	-0.892015		3	EA2	-2.50705	7.56366	4.39236	-3.6412
3	EA1	3.27567	4.1102	-2.0113	-1.59296	2.66324	7.04629		3	EA2	-0.905023	3.85776	-0.691464	0.707518
3	EA1	4.36488	5.39616	10.9567	-1.00952	-1.66248	-10.0448		3	EA2	-2.66973	-22.4331	0.157985	-6.74248
3	EA1	-8.53061	-3.67526	14.6348	5.98342	-8.31368	1.036		3	EA2	-9.87396	-4.22035	-8.3858	-4.00574
3	EA1	-8.79597	-4.02324	-3.87464	8.56093	5.24701	0.836395		3	EA2	-2.72925	1.79222	-2.7849	-1.20172
3	EA1	-9.14605	4.6545	10.7111	3.25799	-1.89125	5.84449		4	EA2	-2.64404	1.91379	2.3663	4.27014
4	EA1	-9.48368	-1.14558	0.307177	1.81238	-5.38275	1.8264		4	EA2	4.17662	5.54765	-4.62469	-6.61583
4	EA1	0.114583	-3.63079	-9.10577	0.0234035	-0.285516	-7.91934		4	EA2	9.53224	3.22217	1.93834	-4.46077
4	EA1	-12.2514	3.60404	10.7738	10.2763	-4.72189	11.1485		4	EA2	-0.588388	7.04917	2.47689	-3.33941
4	EA1	7.06063	12.3045	-1.44897	2.40832	12.0867	11.9272		4	EA2	-1.82753	-0.207527	-8.61442	-2.42858
4	EA1	-3.00603	1.97249	1.14887	3.26962	8.77414	-1.86728		4	EA2	-12.4901	-4.97941	1.93895	-9.12511
4	EA1	5.08048	6.72869	-13.7725	3.17318	-13.6665	7.52173		4	EA2	3.99483	6.74666	-1.14441	16.1273
4	EA1	-6.7234	0.268581	5.03313	-7.01913	-6.74172	6.39002		4	EA2	-9.47912	-6.03052	-1.06628	-4.94547
4	EA1	-0.965731	8.93429	2.52496	2.90879	3.36284	12.1759		4	EA2	3.71242	1.53367	11.0577	5.70322
4	EA1	9.85724	12.4579	0.402165	3.71672	10.8578	10.4937		4	EA2	12.436	7.56365	1.30926	10.986
4	EA1	-6.64877	-1.66848	-3.22708	18.0916	6.81772	-5.11429		4	EA2	3.0677	2.25062	-6.69759	0.569534
4	EA1	6.20546	7.69302	-7.61314	4.23835	5.87536	9.89236		4	EA2	4.85079	3.70573	7.58534	16.8524
4	EA1	-0.957083	0.659945	-4.14342	1.54298	4.15694	6.25481		4	EA2	-5.44861	4.55261	-6.88515	1.75389
4	EA1	8.90829	1.22154	4.41846	-4.52667	10.0731	12.3594		4	EA2	-0.0566468	2.26499	-3.82662	2.67293
4	EA1	-7.11107	2.13184	9.45387	-12.1371	1.44199	5.52347		4	EA2	-2.472	3.27234	-0.29816	-9.54238
4	EA1	5.82208	4.52371	-13.8378	8.9335	3.14947	6.86295		4	EA2	2.4765	1.58029	9.62565	5.9659
4	EA1	6.69923	9.86597	-12.2919	6.85839	1.95042	4.31716		4	EA2	-4.08607	1.81727	-2.46797	-5.40128
4	EA1	8.75786	-3.55128	-4.94556	-1.10341	4.75679	10.5891		4	EA2	5.52934	-0.621112	-4.46452	-15.6052
4	EA1	11.4395	13.9182	5.32574	-3.11609	10.7863	11.2319		4	EA2	-1.82078	8.57652	-4.94514	-2.7589
4	EA1	4.1062	9.08785	14.2205	15.0298	-12.2542	13.2448		4	EA2	2.10051	-9.20002	4.44533	3.7653
4	EA1	-9.97535	1.20733	0.784611	-1.85353	-6.19701	1.71966		4	EA2	7.4595	4.36322	11.8004	0.0396457
4	EA1	3.83143	17.5499	1.33319	5.9974	9.80008	18.0863		4	EA2	3.97677	4.98171	1.05865	-9.00362
4	EA1	-3.1646	1.79465	1.43559	-1.83824	7.34377	7.71894		4	EA2	5.78988	2.94148	5.20202	-12.7175
4	EA1	2.73753	6.59679	-2.04495	1.23612	-7.40459	8.60127		4	EA2	-11.9208	3.67888	4.99826	4.85147
4	EA1	-7.28541	6.98323	-0.681801	10.8081	-10.1859	3.96094		4	EA2	-1.79134	0.773495	4.28729	10.7318
4	EA1	2.6831	-12.9982	11.4687	18.012	-7.48503	6.64839		4	EA2	7.88533	-16.7815	-0.45007	6.64847
4	EA1	-1.64772	3.55081	-5.44328	-4.98043	-8.86275	7.47944		4	EA2	3.46534	4.60094	8.48158	6.87485
4	EA1	-2.20594	13.0393	-1.94927	-1.62319	2.44768	13.7134		4	EA2	1.66469	4.32116	8.19296	1.40456
4	EA1	1.60679	5.01746	2.04754	0.914819	-3.68327	7.11399		4	EA2	8.37106	8.66131	12.4051	5.8208
4	EA1	-0.522557	1.54625	-3.42291	3.79059	-9.8369	1.52236		4	EA2	5.44153	-3.82326	6.14957	8.1118
4	EA1	-2.39574	6.82727	5.14443	1.8197	1.85659	7.44152		4	EA2	8.1281	8.12402	4.96749	5.35595
4	EA1	1.01042	-2.14067	7.37507	1.78388	3.22617	4.66647		4	EA2	-2.27794	8.19592	1.07238	21.3397
4	EA1	-10.0079	-0.550106	13.1917	12.5426	0.381487	0.657539		4	EA2	5.5041	-2.10529	7.74426	-4.80628
4	EA1	0.739587	0.142957	3.67428	4.03608	1.98652	3.53618		4	EA2	3.64675	3.99711	1.45701	-0.338998
4	EA1	-7.72362	-12.3713	4.2409	13.0343	-4.32674	-11.6946		4	EA2	9.89813	-6.18724	1.1272	2.64114
4	EA1	1.77691	-2.22826	-6.45192	8.11078	-3.4216	-1.36388		4	EA2	9.87738	-7.7273	1.07447	0.93031
4	EA1	6.97847	3.74278	3.96606	1.49894	-0.645291	-5.65908		5	EA2	-10.1129	-13.8746	1.49933	-3.55786
4	EA1	-1.30959	1.68147	6.91263	18.4886	-1.17228	-6.99899		5	EA2	-5.73356	2.59704	-1.52773	-0.0627154
4	EA1	4.505	0.373134	13.4768	17.0501	-4.49816	3.6128		5	EA2	-10.143	4.43478	-10.8387	2.49662
4	EA1	-1.04452	5.10957	1.16429	8.38635	-3.15865	1.96284		5	EA2	-4.59429	6.08643	9.90601	4.59288
4	EA1	1.55257	1.46274	1.03162	1.34938	-1.94436	1.55308		5	EA2	7.44914	-16.3175	6.73847	-1.01153
5	EA1	6.47534	2.19289	-4.57028	10.739	-3.20479	4.24418		5	EA2	-5.23543	-6.62155	6.30615	8.01938
5	EA1	3.28784	6.26005	-4.68893	5.25093	-2.01115	-0.495109		5	EA2	2.30006	-7.06099	-0.44349	2.94952
5	EA1	8.69931	4.01858	6.70187	-9.84733	4.69682	-6.39271		5	EA2	8.26454	2.04202	4.05143	-2.80266
5	EA1	-4.86619	5.99954	7.41028	3.49282	-4.28347	3.90755		5	EA2	-0.493732	-6.69078	3.26649	-3.02802
5	EA1	2.10515	6.80267	9.582	-7.45963	6.07343	-0.344535		5	EA2	-7.23617	-0.868059	-7.85216	0.129921
5	EA1	0.484799	5.56248	-2.41806	-4.69075	0.324645	9.422		5	EA2	-1.81995	6.83235	-2.29161	1.24115
5	EA1	-2.13908	-9.89117	0.927536	7.12923	0.00857578	-8.16164		5	EA2	-5.66476	1.4203	-0.687584	-8.06297
5	EA1	5.52681	6.55958	4.55572	8.75035	-4.47477	2.73059		5	EA2	5.41861	-15.6019	-5.45893	0.54845
5	EA1	4.53265	4.47827	2.17824	3.95345	-3.57214	3.68328		5	EA2	5.63799	-1.06579	2.08017	-3.74904
5	EA1	11.4752	-5.02423	0.340476	1.42924	3.79925	-8.09897		5	EA2	-8.06212	-0.561563	4.28994	1.7674
5	EA1	6.88546	6.18444	1.12942	3.93118	15.1725	10.1488		5	EA2	1.63284	8.92419	3.73929	4.43887
5	EA1	3.07454	-18.9555	-9.3569	1.33341	5.94374	-11.7004		5	EA2	5.94361	5.4339	0.189092	-1.30555
5	EA1	4.26298	5.2083	1.6331	-0.532965	2.93759	1.41437		5	EA2	-10.2017	-7.27454	-4.53831	-6.54142
5	EA1	1.16844	1.52135	4.41184	1.10103	4.22878	0.585615		5	EA2	6.7384	-11.8749	-2.67017	8.24509
5	EA1	9.429	4.17685	4.39412	-11.7382	4.26865	-4.13688		5	EA2	3.90616	2.13541	7.65881	3.23298
5	EA1	6.30719	-3.34815	13.7949	7.96577	3.33381	-5.06944		5	EA2	5.49308	-3.2947	7.30141	-2.83539
5	EA1	11.5824	5.7184	2.48656	9.97784	1.98018	1.56604		5	EA2	3.44509	-2.24883	-2.68276	4.385
5	EA1	-5.49287	4.75518	3.43165	-8.31147	-7.8482	1.39121		5	EA2	3.41091	6.26637	-4.50345	-19.9886
5	EA1	3.65746	-2.38183	9.21736	11.6381	-3.24545	-1.53148		5	EA2	6.05612	2.78905	13.429	-0.143289
5	EA1	3.37498	3.93879	7.48176	20.0021	-0.22097	2.8599		5	EA2	-1.93653	5.48437	5.31252	-10.0335
5	EA1	3.77946	3.67428	3.28044	-5.34755	4.59559	-5.78489		5	EA2	-9.12409	6.62001	0.311611	-4.46417
5	EA1	2.519	-3.55013	15.5013	7.90929	8.3637	-0.820314		5	EA2	-7.79512	-4.71889	0.415315	-1.82967
5	EA1	0.592926	-1.81049	-13.3044	-4.74603	2.3653	2.42264		5	EA2	1.88604	-11.6661	-4.41017	7.84215
5	EA1	6.01826	6.52597	15.7982	6.74659	-33.5972	3.7038		5	EA2	3.93006	0.370567	6.15815	1.18518
5	EA1	6.86587	6.74803	4.98896	6.88386	3.3991	-3.08469		5	EA2	3.38346	-2.24628	-3.98357	-11.7915
5	EA1	-0.0369285	5.99246	-11.9495	0.90282	1.06511	0.0177179		5	EA2	-3.38507	5.3336	-2.93622	-1.34323
5	EA1	-5.32825	-1.02719	10.5784	-2.88362	-2.57025	-21.6794		5	EA2	1.41743	-10.8408	8.83325	-1.71772
5	EA1	2.89808	2.45669	-0.0978514	3.08675	5.9934	0.633319		5	EA2	0.356813	-6.31393	0.820574	1.79196
5	EA1	9.46807	-5.14656	6.52256	-0.220355	8.16905	-1.60262		5	EA2	0.651281	-0.736318	-3.75726	3.15031
5	EA1	2.16489	-4.88254	-1.95858	-16.8933	0.0972812	1.26501		5	EA2	-10.2323	2.25966	-5.30132	3.15459
5	EA1	-2.5663	-1.41857	-10.6758	6.67985	-4.41025	1.74695		5	EA2	5.50089	-2.45555	-5.71788	-5.65552
5	EA1	-11.3714	-0.0221142	0.386761	17.6204	-9.08728	4.62863		5	EA2	-12.2311	2.37445	-12.35	4.98495
5	EA1	1.18616	1.45607	7.96464	16.7657	4.58684	5.05853		6	EA2	0.256702	1.55773	11.5112	9.84752
5	EA1	-3.09562	5.34452	-4.92406	7.51901	1.81916	8.49762		6	EA2	5.4691	-2.8403	10.1944	2.89719
5	EA1	5.61605	-8.03142	15.5764	17.3727	-0.717701	6.43421		6	EA2	-2.95832	6.56711	5.21245	1.67371
5	EA1	2.90247	8.34857	4.84253	11.4327	2.03426	9.03431		6	EA2	5.21968	5.62379	5.65316	-1.33626
5	EA1	7.3984	2.3682	7.91478	3.25185	2.5675	2.19517		6	EA2	-9.36822	8.59129	13.529	-8.90912
5	EA1	-6.26643	3.4685	6.96073	2.19705	1.45927	0.702854		6	EA2	0.782118	-6.83771	3.69055	-6.96051
5	EA1	1.63103	1.10093	-1.89926	3.85715	4.11231	1.76125		6	EA2	-2.84326	4.19463	-0.645975	-2.61108
5	EA1	0.45829	5.88186	-1.02726	-5.58206	-2.68518	-0.0733999		6	EA2	-0.511815	-0.0223885	0.205744	0.480402
5	EA1	1.49153	5.41411	6.62626	-0.680456	7.90399	-12.668		6	EA2	-3.30146	5.69893	6.12202	6.96502
5	EA1	4.92862	-1.45758	2.41342	-5.21981	-6.68548	0.0995685		6	EA2	6.80206	-1.38112	0.759094	1.6016
6	EA1	-13.464	4.7198	0.988848	0.220073	8.43815	-2.48295		6	EA2	5.93887	-4.21167	14.086	5.35028
6	EA1	-9.61019	1.12901	1.86781	6.41883	-7.7119	4.51168		6	EA2	2.3512	1.01689	3.2924	0.72052
6	EA1	6.60768	3.79066	5.92247	-5.20261	-0.69883	0.897586		6	EA2	3.32429	-5.21388	5.58739	6.5038
6	EA1	0.974594	9.36418	3.39965	10.8002	-4.22559	7.41282		6	EA2	-14.2148	0.879397	-0.430822	-6.74789
6	EA1	3.06908	9.69736	5.0938	-4.29794	2.81015	5.65973		6	EA2	2.49335	-6.46705	0.257454	2.57948
6	EA1	6.4625	4.27487	-15.0548	1.43088	-9.26615	8.33353		6	EA2	-7.856	-1.97702	-3.41279	4.82023
6	EA1	-4.59596	6.4535	3.12556	1.56699	-2.69402	-3.11819		6	EA2	-1.88826	5.19095	6.17446	6.2379
6	EA1	2.88705	-1.78692	-5.70006	-1.02163	-6.14854	-2.65137		6	EA2	9.66752	5.01089	9.0468	4.18171
6	EA1	1.19477	-4.52995	1.83517	-0.989972	-4.79519	1.02183		6	EA2	9.75759	-8.64637	-2.04939	1.10465
6	EA1	11.1038	-3.98461	-9.526	3.5271	5.86352	8.7231		6	EA2	2.21013	-3.8071	-1.15182	7.9924
6	EA1	4.45664	7.49728	-5.00117	-1.68559	4.5192	6.02439		6	EA2	6.30152	1.54324	9.47311	3.33049
6	EA1	2.37918	4.85245	2.88043	-2.53832	5.37638	7.23469		6	EA2	-2.07116	9.76631	6.50468	5.97316
6	EA1	1.90998	-11.4053	-8.7364	7.20499	-2.30488	0.759956		6	EA2	0.863626	-1.05055	0.444473	6.00361
6	EA1	-5.03749	-1.68177	3.51864	10.4079	3.26469	-14.9849		6	EA2	-0.380851	2.29177	5.9063	0.272511
6	EA1	9.61436	6.33442	5.51411	-2.00771	2.48908	-3.71706		6	EA2	-7.19257	8.45055	2.37265	-7.26327
6	EA1	-4.31825	-0.603353	-2.69041	-14.0534	-5.83256	1.95317		6	EA2	1.39546	6.3288	-7.37708	7.6141
6	EA1	-0.803211	3.62439	4.8129	-0.626921	-1.12553	-3.74551		6	EA2	8.18045	-3.23665	-6.0228	7.02011
6	EA1	-5.50004	2.63294	11.7168	-3.90424	-11.3782	4.76139		6	EA2	1.29655	4.72623	5.54042	-8.53136
6	EA1	2.79581	5.30354	5.98193	2.53058	8.49842	6.61672		6	EA2	4.38767	9.0988	11.9674	-7.91721
6	EA1	-19.725	4.96212	2.3536	0.5136	5.12384	-1.31233		6	EA2	-4.29037	5.84974	-11.3958	-4.22231
6	EA1	6.47167	-6.54255	1.25885	-0.465439	-5.14218	-1.03313		6	EA2	3.61994	-6.14425	11.7128	4.26562
6	EA1	4.19695	-8.13411	7.0646	-5.62072	-7.17759	2.47512		6	EA2	11.9466	2.7482	4.26621	9.36477
6	EA1	-4.16409	5.49761	2.68539	-4.16301	-4.62838	5.49162		6	EA2	-16.0307	7.47725	-2.43642	0.22819
6	EA1	6.80641	1.42691	1.18106	-9.06137	4.86584	3.19574		6	EA2	4.35595	-5.17163	1.83783	-6.63662
6	EA1	-4.01441	-4.78049	-2.31072	1.33632	0.579391	-4.81252		6	EA2	6.56324	-3.65302	9.04368	-0.600765
6	EA1	0.914669	4.96496	6.90517	-7.64547	7.5641	6.9263		6	EA2	-2.61093	6.76648	-0.53304	-6.62695
6	EA1	1.22428	-7.24197	-4.15842	3.95066	0.015967	-1.41779		6	EA2	1.31539	2.84407	3.43836	10.1212
6	EA1	3.2274	-1.34692	-5.999	1.03404	1.23477	1.52581		6	EA2	4.27802	-4.27877	3.04706	1.69537
6	EA1	-0.545481	0.438877	4.3443	4.61087	-4.64866	-0.516998		6	EA2	5.47869	0.45891	0.988505	-12.9575
6	EA1	-6.2182	-10.5176	5.96946	0.894356	4.32693	5.5975		6	EA2	2.36496	-4.59793	3.48526	6.39144
6	EA1	-1.68731	-5.0257	-1.37571	8.55149	4.01253	-8.8048		1	ES2	9.64247	10.9734	7.93397	5.89253
6	EA1	-2.09786	-5.07936	-12.0828	-5.77255	2.09142	-7.96476		1	ES2	6.62365	1.0253	1.0954	2.71587
6	EA1	0.335162	6.78766	3.56057	2.96319	7.37321	-5.79788		1	ES2	-4.46097	5.28463	5.31722	2.13807
6	EA1	-0.620343	-3.19182	10.7619	-1.37043	-6.80997	-3.50178		1	ES2	-7.46741	3.82781	20.5741	-7.57659
6	EA1	6.26948	4.25339	-5.31363	-3.79126	5.38038	-6.91011		1	ES2	-0.00323293	7.92179	-0.625503	5.22848
6	EA1	4.16724	5.8829	-3.35129	9.03883	10.8599	5.51156		1	ES2	-1.09094	-11.9179	-0.575225	-4.33305
6	EA1	5.11939	7.98311	-9.06543	3.66404	3.08413	-3.54532		1	ES2	0.738307	5.78421	11.4017	-7.09714
6	EA1	3.85286	-0.56393	-6.50416	4.0673	6.05225	0.0884486		1	ES2	10.797	-16.4869	0.271091	-8.53835
6	EA1	-2.32746	-3.68431	4.10896	-15.9079	1.01675	-1.79131		1	ES2	1.22901	-2.52096	10.528	-9.60099
6	EA1	-4.96398	-2.03701	-1.14804	1.21153	-4.09873	5.77463		1	ES2	2.911	10.4296	2.6829	3.44049
6	EA1	1.51011	3.64294	2.53294	2.86578	-8.74972	0.174925		1	ES2	8.80716	7.80601	1.63243	-11.2117
1	ES1	3.11412	-4.71864	6.02658	9.07146	-11.1336	1.53047		1	ES2	2.8724	6.79645	-7.73416	-7.43333
1	ES1	-3.59958	4.29529	-7.23035	1.09777	-0.832265	-21.971		1	ES2	-1.03292	-3.15857	-3.88602	-4.95635
1	ES1	3.45568	7.83389	-1.68906	8.47629	6.8184	9.57051		1	ES2	3.84353	2.52044	8.34686	-11.285
1	ES1	0.0891066	-4.36735	5.12924	9.15055	-7.42365	2.64666		1	ES2	-1.1367	7.34478	-2.63263	2.29184
1	ES1	2.80279	3.34247	4.95369	7.62093	4.93626	-3.28252		1	ES2	3.20985	-9.68485	9.98002	5.09838
1	ES1	-12.1805	-3.32137	1.82417	0.366407	-11.927	5.0565		1	ES2	-4.12432	-0.741316	0.313559	3.14829
1	ES1	-2.05148	-6.33278	4.5157	0.89155	0.586192	2.45335		1	ES2	6.08257	7.83484	2.3307	-12.4116
1	ES1	3.47273	5.42372	-8.61371	5.13386	7.92021	6.21356		1	ES2	10.3525	2.93577	6.12711	-8.35453
1	ES1	8.6698	7.11566	-1.30634	-6.96242	6.84132	6.02464		1	ES2	10.9543	-5.33289	3.52173	-2.14503
1	ES1	1.06421	5.19048	-0.680498	11.4189	-6.19737	-5.00506		1	ES2	4.39725	-2.09587	-6.5853	-3.41943
1	ES1	7.05267	3.71541	-8.86605	3.21836	5.0756	10.734		1	ES2	3.33107	6.90511	-0.240604	-2.98491
1	ES1	3.93452	-2.27638	-1.57004	0.412414	4.40192	-0.953055		1	ES2	3.92553	1.6349	3.61597	-2.4547
1	ES1	-1.39577	-3.90891	7.69658	-4.94043	8.2934	-10.5322		1	ES2	2.76189	5.26104	-2.93869	5.64775
1	ES1	3.88215	-2.85591	3.84558	3.95198	5.94026	1.3169		1	ES2	-2.75695	-3.12279	5.42529	-4.60582
1	ES1	-3.71216	-4.28693	-7.27443	-3.02095	-3.41373	-10.0882		1	ES2	2.87439	-2.41631	4.04203	-16.8977
1	ES1	1.27902	-6.0919	5.32373	-4.00872	1.20433	-5.81505		1	ES2	0.649886	2.05801	10.333	-1.95206
1	ES1	3.85079	-0.757996	-1.72177	2.04301	-0.706646	0.647192		1	ES2	-0.836318	3.98348	6.49802	-7.54416
1	ES1	4.15762	1.86999	0.481779	10.8997	4.64198	8.80839		1	ES2	1.37974	-4.44615	-10.7525	1.07286
1	ES1	3.50465	-5.93411	0.561364	-22.8261	4.5677	-7.57574		1	ES2	1.18807	5.48265	3.38486	-9.96073
1	ES1	-0.600866	-2.63745	-2.07856	5.6303	-2.80951	-1.3474		1	ES2	-7.18649	-1.23407	-7.06982	-1.14217
1	ES1	-0.813589	9.59219	-19.998	3.50362	3.54679	4.60748		1	ES2	0.342112	-0.094128	8.94035	2.02119
1	ES1	-9.14979	1.71519	7.19526	15.4608	-1.77065	5.21381		1	ES2	0.387632	2.92465	-23.3069	7.53395
1	ES1	-9.0283	2.23093	-6.80899	8.48587	-13.2182	2.15035		1	ES2	6.07486	0.657439	-7.72199	-3.35435
1	ES1	-3.56873	1.62167	6.56958	12.1102	-1.37621	1.02546		1	ES2	3.95746	4.39645	-8.39619	-8.36088
1	ES1	4.0811	6.52039	-7.70809	4.79133	-4.3366	0.496376		1	ES2	5.62251	1.54533	4.61304	-8.42496
1	ES1	-2.98396	-1.57975	-6.9938	0.32192	-0.563514	5.92794		1	ES2	2.41135	2.26143	0.578353	7.00961
1	ES1	5.01667	4.7488	-2.61458	14.815	-1.57232	-2.09833		2	ES2	-3.34979	1.68542	6.95958	7.15179
1	ES1	2.36106	0.69556	8.96503	10.6446	-7.75159	0.252077		2	ES2	-6.11486	-1.05189	-7.55233	8.87061
1	ES1	5.14647	3.30671	-3.08936	-4.14799	3.2777	1.58241		2	ES2	2.14679	-4.7215	3.10459	-8.97655
1	ES1	-6.65317	8.89156	-11.9231	2.60151	6.18058	7.57384		2	ES2	-7.1092	5.50679	2.45587	-10.2098
1	ES1	5.0963	5.99947	-1.49263	3.20569	2.65487	-1.48514		2	ES2	-0.724675	1.69173	7.11136	6.48856
1	ES1	7.09027	-3.43851	15.8262	13.4405	6.21192	-12.7264		2	ES2	-3.50306	3.1543	5.05197	-0.58111
1	ES1	3.52784	-1.69134	0.640735	7.16982	-3.84617	-3.76844		2	ES2	0.99799	2.05877	-9.49533	10.8829
1	ES1	1.82932	7.79409	5.03241	-3.57956	3.08696	6.66939		2	ES2	-1.7645	-3.38549	13.5664	-30.0356
1	ES1	6.04968	2.44207	-1.78095	2.05385	-10.0609	6.06303		2	ES2	-4.38796	5.57459	-0.0419141	-0.109493
1	ES1	-1.96623	2.97879	7.14248	6.89587	3.01361	4.86225		2	ES2	-2.33533	12.2941	-10.5941	5.92258
1	ES1	4.54922	2.4451	0.774396	7.85107	6.54599	-1.33521		2	ES2	7.50044	-16.8243	-1.29403	10.0976
1	ES1	-0.996467	2.94987	5.70584	-0.0527593	-3.6296	3.68269		2	ES2	5.67938	1.19067	4.18091	4.74854
1	ES1	6.78237	-0.18834	11.3389	1.1359	-1.11636	-0.831406		2	ES2	3.03535	2.57442	13.143	0.57247
2	ES1	4.40448	2.04284	-1.51253	5.61469	3.34446	-2.84831		2	ES2	-2.358	1.91403	11.664	-9.97495
2	ES1	4.95099	-0.715553	4.68616	0.476681	-0.281661	-0.870261		2	ES2	-9.11619	-3.39104	-3.85962	10.5631
2	ES1	-0.0111941	2.37864	10.4992	-0.141842	2.7054	7.29789		2	ES2	1.37482	1.82509	14.283	-3.60709
2	ES1	-1.09206	1.4873	-6.00844	0.571602	-2.11523	9.59418		2	ES2	1.97657	0.482378	-10.9918	-2.24683
2	ES1	3.53446	0.980297	2.68892	-6.24978	7.58936	3.54904		2	ES2	4.6789	2.66466	-4.03333	3.59371
2	ES1	-1.99913	3.56624	-2.03077	-3.17154	-0.391282	2.70759		2	ES2	-5.61545	-6.39565	6.32985	0.204783
2	ES1	-1.78303	-2.59356	6.86315	-1.09835	3.96177	-9.10706		2	ES2	6.10771	-5.81758	12.6444	-7.92888
2	ES1	4.39215	7.67128	9.76522	5.74111	10.3283	4.11785		2	ES2	-2.53443	7.13731	1.04893	-6.62268
2	ES1	1.18321	-3.11445	-8.81747	12.1107	-8.76288	3.7686		2	ES2	3.47865	2.18265	-8.51304	5.41932
2	ES1	3.02236	2.24819	5.16897	2.8476	-16.2425	-1.97779		2	ES2	0.515846	0.12944	2.88981	-13.7623
2	ES1	2.96235	2.04833	5.2713	-0.335318	-6.81427	4.19607		2	ES2	-0.869125	-1.86329	-2.02111	-3.49271
2	ES1	-8.44841	-18.0357	7.29981	-5.03915	-3.78698	-0.673141		2	ES2	2.63042	-8.13408	-0.371775	1.62788
2	ES1	4.3792	1.42095	8.82867	-8.59598	-4.07648	7.38517		2	ES2	0.611316	-1.62391	-27.1435	0.901221
2	ES1	-21.713	8.60175	7.71943	-6.13254	-9.52341	-2.06127		2	ES2	-0.972436	-6.78106	-9.34248	0.971172
2	ES1	5.18972	4.54166	-11.8501	3.12489	7.06255	6.5193		2	ES2	-9.64025	1.988	0.46479	-7.2002
2	ES1	2.67252	-16.1063	7.06223	-10.8537	-1.68177	4.61208		2	ES2	8.34044	-12.7472	2.58496	-7.66679
2	ES1	-5.37026	2.30679	1.41717	1.33373	1.49438	1.31652		2	ES2	1.24856	3.48161	5.05087	4.08618
2	ES1	0.592444	-0.378507	-0.342886	-12.5627	2.94791	3.85187		2	ES2	-1.09766	1.14146	-0.300385	0.964824
2	ES1	-3.93459	6.05545	7.93532	-0.0590596	-1.50005	-5.67538		2	ES2	1.39395	8.25489	0.687069	-2.27474
2	ES1	-12.1185	0.309777	-8.52566	4.74465	1.18078	-6.55999		2	ES2	6.16305	2.87415	-25.2803	4.92871
2	ES1	2.80242	-1.42702	-6.98891	-7.23338	-10.5289	2.46246		2	ES2	0.437568	-5.58241	-3.44498	-1.45387
2	ES1	7.78221	7.55672	1.88005	-9.77169	7.99595	7.25962		2	ES2	-3.40783	-1.8806	-1.46694	-0.837037
2	ES1	2.61636	5.23182	-0.627718	11.9613	0.820925	-3.76118		2	ES2	-4.90131	0.538434	3.69703	-5.97714
2	ES1	6.60596	-16.0401	-5.61747	-6.91412	-4.70926	-14.0631		2	ES2	1.17268	-0.0299933	3.21985	-8.37136
2	ES1	-3.53925	-2.32553	-8.72486	-1.15244	-3.47394	-4.96276		3	ES2	1.87039	-4.23327	3.5598	-2.41812
2	ES1	-12.294	-2.35985	7.10528	4.92002	-0.294553	1.76816		3	ES2	-5.13282	-5.80992	3.36008	-6.99138
2	ES1	-6.32556	-7.01783	-14.3123	-3.04439	-7.11349	4.38642		3	ES2	-3.11615	4.47255	-0.457945	7.9789
2	ES1	1.13151	1.23962	0.544286	-1.66343	-4.3928	-7.58393		3	ES2	11.1841	10.6756	3.14037	-2.64873
2	ES1	1.43699	2.62252	7.7461	2.09659	9.15259	2.19601		3	ES2	1.04785	-1.19228	1.05426	-18.8548
2	ES1	-8.02723	6.50537	3.00859	5.05803	1.45487	2.04162		3	ES2	10.5063	12.2815	6.22724	1.00341
2	ES1	-9.22515	3.03178	-9.11735	4.06358	-1.26374	8.80644		3	ES2	-0.546493	-1.33919	15.8022	2.14243
2	ES1	-2.0541	4.12311	1.5743	5.48322	-5.80401	-1.21206		3	ES2	-21.2648	-8.4231	-9.44906	0.821029
2	ES1	6.97335	-2.42282	-2.23836	-7.26224	-13.1884	4.80739		3	ES2	1.3653	-2.72997	4.55091	3.68228
2	ES1	1.44559	-1.33683	1.11303	-7.22227	3.65333	-2.33965		3	ES2	8.36966	8.55774	-2.01904	12.914
2	ES1	6.016	-4.53347	0.113496	0.476139	-5.24718	0.965933		3	ES2	9.12687	10.4567	2.04015	-0.909236
2	ES1	7.41595	-6.6294	5.52224	-3.37361	5.72081	-4.6305		3	ES2	6.31456	6.61228	-0.239836	3.85857
2	ES1	-9.86268	8.01722	-13.1766	-2.57966	1.67446	2.19304		3	ES2	-10.566	-12.7339	4.39347	3.18564
2	ES1	1.57013	7.311	-6.83842	-0.996501	3.32841	0.0258752		3	ES2	8.32681	8.02497	0.951494	-19.1678
2	ES1	0.764582	-6.52761	6.66737	2.69396	3.40026	-1.04679		3	ES2	-4.5781	-0.31843	-2.40416	-0.430698
2	ES1	0.636935	-5.62034	-2.02808	1.62412	-5.25241	-3.06469		3	ES2	-0.82019	-8.247	-6.20889	-9.33943
2	ES1	-2.8185	-2.17637	5.4194	1.55653	3.86767	3.62095		3	ES2	10.3768	11.0081	-4.12963	4.55673
3	ES1	3.94922	4.24414	13.9252	9.68986	-1.11537	5.88274		3	ES2	-8.77068	-2.99164	-0.010547	10.41
3	ES1	0.00430458	8.86836	-3.20641	8.26798	5.46158	3.27769		3	ES2	-8.33888	2.40798	5.55076	4.09658
3	ES1	3.4608	-10.5722	2.91962	3.27169	4.73502	-21.785		3	ES2	0.358824	-12.9994	4.94588	-4.26691
3	ES1	-1.56359	6.86278	7.69453	3.45201	-1.52164	1.87304		3	ES2	6.56416	6.12594	5.58381	3.11793
3	ES1	5.65713	5.45596	-1.65743	-0.584557	2.12031	1.77264		3	ES2	8.49001	9.86136	-19.3165	4.12047
3	ES1	-7.34238	-1.81851	-8.35476	2.48251	-9.95218	-4.32051		3	ES2	10.6351	9.35564	1.10777	2.3252
3	ES1	4.38669	5.87938	5.24059	5.16909	7.89649	6.95062		3	ES2	5.15499	10.2088	-7.51911	-2.08232
3	ES1	-14.7163	0.330816	-5.16052	-11.3548	6.73074	2.65159		3	ES2	-5.64769	-2.75398	-10.5437	1.32311
3	ES1	-2.21794	-9.64659	-2.44188	3.27996	5.61839	3.43061		3	ES2	-7.64138	-11.968	11.2716	7.22254
3	ES1	-0.433386	2.28714	-4.59399	1.55269	5.24541	3.35034		3	ES2	-1.01307	1.37455	4.03147	-5.37426
3	ES1	3.06979	9.4099	4.67038	-2.17292	5.02413	5.48126		3	ES2	3.26448	4.42184	4.41811	-5.08262
3	ES1	-6.43225	3.29666	-2.17048	0.628383	5.31453	1.28253		3	ES2	-4.58681	5.99096	5.62994	-11.3689
3	ES1	6.65775	6.13463	1.6245	-2.06538	1.78261	1.12462		3	ES2	3.73703	8.90983	3.46159	3.42166
3	ES1	3.63172	7.71375	5.13996	2.76451	6.59648	3.86797		3	ES2	-2.85438	6.44288	-0.747183	-1.16101
3	ES1	3.43543	7.9354	1.03431	2.0277	4.27701	-3.27435		3	ES2	-6.33668	-9.33048	3.10032	1.10552
3	ES1	10.1164	10.192	-4.62012	-3.37142	3.51387	5.34981		3	ES2	-11.446	-2.02837	-0.38334	-0.134263
3	ES1	-0.256292	2.76691	4.43024	3.02931	1.17266	0.773121		3	ES2	-0.631177	-0.925499	4.50847	-0.514057
3	ES1	5.3092	3.97608	2.0935	-3.97669	3.76157	2.14117		3	ES2	-10.5918	2.77208	4.56121	7.4956
3	ES1	-5.22995	-16.0371	4.68734	-1.4195	-16.8673	-15.7765		3	ES2	4.15202	-6.44731	2.08197	-13.835
3	ES1	-1.14475	4.61595	-1.38218	5.16868	0.491862	3.46495		3	ES2	4.07293	2.68555	-1.97064	5.24058
3	ES1	-5.04353	1.74743	2.52608	-3.74541	-1.85314	-5.22724		4	ES2	7.4349	3.05492	8.55469	12.2583
3	ES1	6.4565	5.34192	-1.51639	6.17502	1.1408	-4.25096		4	ES2	7.41722	-17.3387	7.91211	21.4268
3	ES1	-5.12287	2.02226	-6.02411	-5.07881	-2.35516	2.90059		4	ES2	-1.00121	-8.33729	-2.25177	-6.98282
3	ES1	-4.44811	0.962668	5.92765	-2.88406	5.67175	2.4397		4	ES2	3.68446	-4.29166	1.56135	-2.4983
3	ES1	4.16188	4.6445	-1.86649	2.84077	-3.99371	-2.09564		4	ES2	-0.186818	4.429	7.32346	0.0934572
3	ES1	0.126697	-1.04964	-1.84986	-3.30317	3.11181	2.52846		4	ES2	-0.663752	0.816166	6.73345	-8.43287
3	ES1	3.80592	3.74571	3.77931	0.00558276	0.294435	2.12323		4	ES2	1.15972	-0.830618	14.0159	7.44784
3	ES1	-12.9481	7.30551	1.56734	5.67283	5.37992	5.48015		4	ES2	10.1576	1.54687	-0.426047	-0.233928
3	ES1	0.00474647	-11.49	-3.16221	-11.8252	-3.71934	4.11715		4	ES2	3.45606	-10.5122	13.9674	11.924
3	ES1	4.81864	0.0300481	12.6631	10.0965	-4.44233	1.1653		4	ES2	-3.43259	-0.577916	-9.82072	-2.66025
3	ES1	2.07292	3.94053	-3.83553	-7.21084	-9.0789	4.8943		4	ES2	0.473348	0.957255	-0.539484	2.6193
3	ES1	9.53565	5.99472	-10.2354	-7.57938	7.88954	-1.07485		4	ES2	-1.84517	5.6009	0.820417	7.21023
3	ES1	-7.44527	3.26293	4.72267	4.79233	0.0242354	-6.63074		4	ES2	-1.73846	-0.00908501	-12.7538	1.86174
3	ES1	1.35716	-3.8225	3.2804	7.50584	-3.22463	-9.98621		4	ES2	3.45486	0.0606352	9.57385	10.5777
3	ES1	-17.9556	-3.60483	3.28952	3.1689	-10.7365	-5.54536		4	ES2	1.52405	-1.0311	-1.14974	-1.48875
3	ES1	-1.19049	0.466585	6.59485	14.7883	2.24145	0.0993782		4	ES2	4.29474	-5.50878	2.26208	-3.53854
3	ES1	2.26721	3.13184	8.60664	2.44845	2.85574	2.24799		4	ES2	5.20502	0.303762	1.78517	11.5581
3	ES1	4.90502	8.66826	15.361	5.75995	5.56945	1.93733		4	ES2	2.63635	-8.93686	11.0393	15.1519
3	ES1	4.70236	1.53941	2.87621	7.13677	-4.35549	-5.67727		4	ES2	4.75036	2.8616	7.7246	12.2665
3	ES1	-4.24963	-2.13491	-3.44228	-1.38714	-2.7894	6.0138		4	ES2	8.6041	3.20027	13.1635	-10.6984
4	ES1	-9.27166	-4.76573	-6.71516	3.15587	-1.82356	8.1814		4	ES2	-1.2403	-3.85676	5.05727	-19.4099
4	ES1	4.45444	-8.79481	-18.0968	4.79314	8.38461	2.5539		4	ES2	7.88864	6.07479	1.61189	2.85823
4	ES1	4.21082	4.94035	13.5986	6.77131	1.52503	1.05773		4	ES2	5.92035	-1.0378	9.21938	0.412806
4	ES1	5.49664	2.93162	-7.14493	-3.37063	4.95025	3.1003		4	ES2	-2.50491	9.16613	10.4626	14.2254
4	ES1	5.50168	2.55773	2.40548	5.89872	10.2139	3.02418		4	ES2	9.53545	10.2761	18.1091	7.69075
4	ES1	3.92254	2.67249	-8.72167	-0.185465	6.3566	4.44011		4	ES2	-2.65353	2.2503	4.35073	15.2782
4	ES1	-5.99992	8.62297	6.31688	-1.14339	-2.16087	4.22912		4	ES2	9.3206	-9.87474	18.2711	4.96668
4	ES1	-0.0142174	1.13927	-7.0746	12.9332	-7.81591	5.59776		4	ES2	2.13154	2.46617	-5.31219	5.80291
4	ES1	1.30689	1.33342	-3.08749	5.74482	-2.54014	-0.0937187		4	ES2	-2.13931	-2.39004	7.05985	-19.4337
4	ES1	6.3653	1.78211	-8.47018	5.36442	8.96078	2.79931		4	ES2	4.01897	4.94618	4.1378	4.73585
4	ES1	3.32251	-4.72326	6.04652	7.25181	2.20644	-0.190441		4	ES2	-5.09598	8.8733	2.93964	11.1247
4	ES1	2.43737	2.46604	10.0146	16.0027	-8.48023	0.427489		4	ES2	8.42822	4.6489	-1.24835	7.31064
4	ES1	9.88679	2.92323	7.81674	5.67703	-2.00643	3.47389		4	ES2	6.25109	4.89657	12.8832	-11.4807
4	ES1	1.97133	-6.07555	2.84533	-3.96936	-1.3767	0.622421		4	ES2	-0.515344	-3.97575	-2.51909	6.86394
4	ES1	1.41302	-0.89413	0.794091	-1.1454	0.634231	2.72707		4	ES2	8.4149	3.06198	-8.15222	3.64203
4	ES1	6.83035	2.86146	10.3165	-19.0054	-3.99058	3.07979		4	ES2	-1.02591	6.15659	16.4639	10.5411
4	ES1	3.63451	-4.20655	-0.5095	2.39795	5.07574	-4.168		4	ES2	6.38381	9.57948	5.0586	-1.04558
4	ES1	8.22912	3.97912	-1.97377	0.290138	7.94795	9.62877		4	ES2	-5.30644	2.93351	1.97329	0.421748
4	ES1	1.52273	-0.0348773	-0.595321	4.52988	-7.5015	-17.9957		4	ES2	3.41273	-1.24868	-10.7065	10.1093
4	ES1	-1.82891	2.36595	-5.24924	-2.03476	-9.60632	-3.25072		4	ES2	-11.8432	4.2525	-1.0596	-2.25972
4	ES1	9.81685	0.759664	-3.11268	4.20984	10.7803	0.0271563		5	ES2	9.21868	8.92052	-1.18033	-29.6513
4	ES1	3.35453	2.25438	4.55961	-3.98807	4.6656	11.1953		5	ES2	2.15866	1.59399	4.24513	4.4885
4	ES1	8.22609	0.867998	16.5676	2.82572	11.8665	2.01313		5	ES2	-0.89059	-8.97436	9.05366	-2.09094
4	ES1	2.36176	1.27399	1.98005	-7.64304	2.93421	-5.69517		5	ES2	5.50927	-2.3854	0.000602522	-10.5257
4	ES1	4.69153	-5.02881	-6.05028	3.18977	2.76099	-13.3362		5	ES2	2.36927	5.60052	5.7478	1.1746
4	ES1	5.13416	8.62204	2.28129	7.78776	-12.0019	1.89719		5	ES2	-2.33088	-1.84462	2.6833	-1.72603
4	ES1	1.43168	7.03148	-3.42998	-1.21639	-7.45315	8.9354		5	ES2	5.26641	3.07112	-8.1609	0.465112
4	ES1	1.27555	-0.823137	7.68492	5.28291	-10.2197	2.54208		5	ES2	4.84855	1.07655	-1.49009	-14.3996
4	ES1	-5.70455	6.26836	7.01401	0.194388	3.27244	16.9478		5	ES2	1.10307	7.24267	5.84637	0.0391506
4	ES1	-8.51956	-3.35204	-5.28762	1.79251	0.755403	-4.35239		5	ES2	4.11572	-4.5202	13.2143	5.39739
4	ES1	-6.21911	6.51518	11.458	13.6279	-6.05135	-4.80001		5	ES2	-8.93304	2.18886	-1.51045	-11.7956
4	ES1	-1.89219	2.60713	-5.66345	-2.89204	-5.93647	2.62708		5	ES2	-2.01416	1.40765	6.62549	-3.72147
4	ES1	-1.32065	-2.89307	-5.38535	10.5981	4.35749	2.31081		5	ES2	-0.256569	4.32475	12.8456	5.55473
4	ES1	4.26301	-4.04835	4.36976	-4.60952	0.506487	-3.45572		5	ES2	4.30827	0.18612	7.36016	2.52582
4	ES1	-4.01556	0.418565	-9.09356	19.297	-5.99171	4.81323		5	ES2	-9.3774	-8.93147	-12.7089	11.5107
4	ES1	-3.0561	6.51548	-4.6513	9.77727	6.65264	-0.597146		5	ES2	6.25857	7.16315	-0.195129	-8.8752
4	ES1	5.42818	-0.658333	-5.19883	1.2703	6.87137	1.11515		5	ES2	-5.20177	-1.01902	-7.74451	-9.08679
4	ES1	-4.86686	-1.47006	5.11759	6.83329	7.72192	-4.86326		5	ES2	2.91123	-6.44311	-3.80975	-1.1442
4	ES1	-4.71988	6.99925	1.78748	0.511585	0.806244	7.97129		5	ES2	5.35615	4.18281	5.65649	1.88948
4	ES1	11.5961	13.075	2.0575	7.50409	11.2086	15.5112		5	ES2	-2.71967	-5.05737	-7.78765	-1.88889
5	ES1	3.98834	7.59882	-7.28834	1.99791	3.87973	4.61179		5	ES2	4.05582	-2.28073	12.1777	8.95572
5	ES1	2.938	-7.38336	1.50999	-1.13176	-5.6333	-2.53784		5	ES2	-4.11219	2.30155	10.9296	-4.64627
5	ES1	8.56396	-2.27324	-0.425891	4.15625	5.34292	1.32466		5	ES2	-4.35864	1.63527	1.43294	-5.10192
5	ES1	0.484349	-2.98489	-0.338792	6.27574	2.67948	8.58076		5	ES2	-1.04225	-23.285	13.5964	-1.24616
5	ES1	4.11721	-8.04945	-1.62481	21.5066	-3.21881	-4.72621		5	ES2	-1.90481	0.760569	-5.46913	3.27671
5	ES1	0.98538	-1.09376	10.1935	3.19845	-10.9212	-0.868024		5	ES2	2.28508	7.64847	8.40756	-0.232519
5	ES1	3.49356	9.09007	-6.56551	11.6629	0.18436	-4.09197		5	ES2	1.79081	-4.4362	-1.36157	-9.20782
5	ES1	6.32113	7.58575	3.18052	6.0685	-6.7686	2.59627		5	ES2	1.33081	-9.43646	-5.83085	2.1358
5	ES1	0.143941	-6.89174	1.35366	3.17307	3.77358	4.1362		5	ES2	-6.32462	5.26314	6.9048	12.6319
5	ES1	-9.89768	5.5389	0.239674	1.13989	3.9461	-3.13456		5	ES2	1.35583	1.74119	-7.48598	-4.38837
5	ES1	-2.53294	1.29948	3.1079	16.0285	-1.07168	1.96115		5	ES2	-7.69065	2.44233	6.34004	13.0461
5	ES1	0.283284	4.58501	16.3424	9.83429	-4.60149	-4.17489		5	ES2	-9.52698	2.04148	-0.157165	-0.508371
5	ES1	1.60389	9.15805	7.54125	13.3437	7.54493	9.04723		5	ES2	1.10039	-5.32259	-0.321704	-3.25892
5	ES1	0.572806	-7.23948	5.00146	15.6617	2.71246	-1.89779		5	ES2	2.05702	0.894532	4.05136	11.1122
5	ES1	-4.01355	0.743675	5.25144	1.74359	4.23257	9.85148		5	ES2	1.7212	-3.3722	0.402652	-7.31868
5	ES1	4.41232	-2.9686	9.27753	1.81376	2.87861	4.63523		5	ES2	-7.72587	-4.97942	-15.8226	0.45048
5	ES1	-2.54664	-0.286934	11.7473	6.73961	-0.340153	6.63554		5	ES2	0.902672	6.78614	-0.439197	5.99862
5	ES1	3.39942	2.95814	-7.61503	11.6113	7.58398	5.49248		5	ES2	-0.686297	5.88705	5.65766	-2.44684
5	ES1	-0.826043	-2.85137	-2.69385	0.975524	-9.65653	-3.56099		5	ES2	-6.64643	0.670739	1.05919	-1.92149
5	ES1	1.77417	-3.69097	5.24077	11.3824	4.37931	-0.754579		5	ES2	3.85089	-7.53776	-19.2314	3.08446
5	ES1	4.619	1.07471	11.1847	4.09831	1.22797	2.25304		5	ES2	2.80107	3.26269	1.14549	0.220725
5	ES1	2.50675	2.18132	-9.15864	12.4113	5.6008	1.69286		6	ES2	-0.334675	1.39014	-0.601598	-1.95221
5	ES1	3.7005	7.00019	6.29483	17.4479	4.39589	7.99369		6	ES2	-3.50021	-1.90742	10.9094	-0.102576
5	ES1	8.40351	7.15262	-4.79197	5.69893	-2.81069	-4.22851		6	ES2	9.05327	-4.6716	6.79326	7.70099
5	ES1	3.10672	-7.22099	11.0399	9.73014	2.30651	-3.30441		6	ES2	6.03859	-1.98591	-4.44321	8.15335
5	ES1	2.32172	-2.62693	7.65744	18.9929	-12.8899	4.35531		6	ES2	1.49837	4.64688	-2.85835	1.93225
5	ES1	3.03936	2.00664	7.78121	8.62774	-9.59285	-1.71435		6	ES2	-0.778971	-0.66397	9.59515	-21.2887
5	ES1	1.36912	5.06141	1.86967	7.77619	2.28492	6.25308		6	ES2	3.21308	6.9962	7.58661	-2.16894
5	ES1	1.58712	3.20873	11.6003	-3.10549	5.03695	2.74884		6	ES2	4.13113	1.83497	10.0108	-0.766861
5	ES1	8.76485	1.67213	-17.6729	11.497	-5.21436	0.80085		6	ES2	-4.48665	4.74444	1.46744	0.980096
5	ES1	-7.2773	-6.15499	1.32	-8.24309	3.59094	0.380128		6	ES2	11.2045	1.16826	2.90235	0.638502
5	ES1	9.12099	1.59531	-5.32878	2.57842	4.71141	-2.78378		6	ES2	-8.68601	3.23203	12.7353	9.67597
5	ES1	6.07882	-4.71104	4.51052	5.28918	1.27033	10.3846		6	ES2	7.3189	-3.49669	9.75617	6.68856
5	ES1	5.79136	-4.09334	9.5552	1.98019	0.0453814	0.33646		6	ES2	2.32996	-4.13349	-0.806243	3.29361
5	ES1	-1.64178	9.49082	14.057	-2.66083	0.0977345	8.19237		6	ES2	7.74891	-11.0016	7.5358	5.8141
5	ES1	1.76328	1.03009	9.35844	3.74606	-4.58272	3.48876		6	ES2	-0.725105	8.84874	3.96606	-2.09507
5	ES1	8.71683	7.82684	6.66032	4.36434	1.93233	-1.08025		6	ES2	2.61861	-0.905631	8.67249	2.91719
5	ES1	2.49879	3.2778	7.69537	-2.70107	2.07047	-1.9161		6	ES2	6.24925	6.84955	1.52296	1.75953
5	ES1	-13.6986	7.0472	-1.47904	5.05504	0.484863	8.56462		6	ES2	8.49156	-10.5601	6.85659	2.65519
5	ES1	-0.5787	2.32911	3.13665	7.02592	2.77653	1.87062		6	ES2	9.08145	6.36123	3.60276	-1.20161
6	ES1	1.92242	6.76327	12.2593	5.46086	3.61194	3.97549		6	ES2	0.660738	0.445665	-3.40944	-1.66199
6	ES1	-7.82462	-3.20373	5.79813	8.50397	-1.96007	-3.29571		6	ES2	-7.14821	3.04088	10.5848	7.707
6	ES1	4.03609	5.88021	-2.78677	-6.40799	-5.11733	5.65463		6	ES2	2.82093	4.28268	2.11656	10.5136
6	ES1	-4.03988	1.15635	-6.57722	-1.45994	1.60481	1.34979		6	ES2	1.59192	-6.72912	7.39658	-1.22368
6	ES1	0.465941	-5.34733	10.2903	-5.22794	4.13749	5.3656		6	ES2	9.15622	3.15249	5.46932	-1.43693
6	ES1	10.4328	1.38092	2.70353	4.01136	-0.399625	-9.08692		6	ES2	4.86975	2.73049	3.52146	4.40786
6	ES1	5.80545	-6.20104	4.79876	-3.78852	-2.57885	1.23794		6	ES2	-13.7009	5.66641	4.10611	0.540044
6	ES1	-2.98877	-8.18587	-18.4334	-0.343906	-10.1252	-0.559451		6	ES2	6.93992	-12.6847	-3.24866	-4.75114
6	ES1	0.355589	7.50646	0.960171	1.19257	-15.0889	7.01989		6	ES2	-3.30092	3.93196	0.256686	-1.151
6	ES1	3.98452	-10.3313	8.81275	1.97093	-2.4846	-0.621199		6	ES2	3.23533	-3.41353	3.50612	3.78337
6	ES1	-3.96856	1.43473	-1.25437	-2.65879	5.49731	0.109553		6	ES2	-8.48849	4.27745	-2.13756	2.27986
6	ES1	-0.803019	-12.8299	-2.17931	-1.49145	1.56254	0.700445		6	ES2	-0.644896	9.9891	6.34369	7.44442
6	ES1	7.12128	-4.47151	6.12282	5.74848	5.56432	-2.26097		6	ES2	-4.37685	5.25242	5.16585	10.885
6	ES1	-1.2787	-2.07393	-1.50313	1.68384	6.48166	0.638224		6	ES2	-9.57117	4.82018	3.70694	-18.9827
6	ES1	-0.713318	3.01214	5.5709	-6.91988	4.04477	10.0494		6	ES2	2.73235	-7.17782	2.31419	-25.496
6	ES1	1.22861	2.23318	0.765726	-0.430977	1.16483	-3.61868		6	ES2	-5.19018	2.14953	1.25744	1.21162
6	ES1	0.676028	-3.28689	9.76678	2.27916	-1.25125	-2.53554		6	ES2	5.53217	4.87821	-8.44991	10.7914
6	ES1	5.59921	0.81911	-1.62038	-7.22993	7.92543	1.2047		6	ES2	2.94651	6.82659	9.27839	0.453653
6	ES1	6.55838	2.2984	-4.20395	2.19122	-10.1921	-0.261306		6	ES2	1.25922	3.1139	3.36564	-3.9981
6	ES1	0.242565	3.60879	6.04654	5.49417	4.23158	5.06242		6	ES2	5.48188	3.33425	10.3979	-4.26145
6	ES1	3.75594	5.72456	-0.376894	0.734002	-1.02288	-0.0943788		1	MA2	4.08929	2.0087	-1.70367	0.597599
6	ES1	-0.823826	7.86235	11.1143	-3.99017	6.33314	5.686		1	MA2	5.63295	3.99948	-1.38076	1.12394
6	ES1	2.98208	-8.33404	2.16758	-4.22974	6.34497	-5.41886		1	MA2	-2.18081	-6.49309	12.9283	-0.70632
6	ES1	5.90362	9.04903	-9.61151	4.47029	6.48427	11.2951		1	MA2	9.28688	-0.924639	6.55651	6.53679
6	ES1	6.58141	-0.331755	5.85965	-0.181265	3.12436	7.60793		1	MA2	-9.66952	-3.4391	-4.60523	-0.597701
6	ES1	3.97633	3.45047	0.970984	-2.64516	4.97936	7.20982		1	MA2	8.94739	3.59831	-12.9159	-1.7318
6	ES1	0.0396405	-4.55658	1.24016	-5.7078	-1.08588	-4.77128		1	MA2	8.03909	4.94764	-7.71548	3.02287
6	ES1	6.84409	8.70966	-2.36487	-10.1805	3.74381	4.07094		1	MA2	5.71546	-9.88308	-8.02233	-3.33594
6	ES1	0.848897	2.51485	-7.79194	-5.41958	1.36628	-2.35399		1	MA2	7.43966	4.74184	-15.9222	7.8064
6	ES1	4.21185	6.58617	0.371776	0.910967	2.3692	7.22761		1	MA2	0.286495	0.0466958	1.29368	-6.9429
6	ES1	-5.81533	1.27961	10.3807	7.18867	3.52382	5.83326		1	MA2	3.56779	-0.73205	-7.47729	2.95192
6	ES1	-14.8128	6.47287	-5.19689	-2.23854	-9.1398	-0.12243		1	MA2	-5.23187	2.73006	-1.68306	4.6357
6	ES1	8.48148	9.66596	2.19093	-6.78348	-7.47927	-1.16089		1	MA2	-8.51586	-14.4387	-1.57212	3.12252
6	ES1	1.24334	7.22955	6.12187	-18.0905	-3.59579	2.74796		1	MA2	-8.53085	-7.3237	-1.34127	-4.56134
6	ES1	0.26085	2.43615	5.97961	1.74544	6.70447	4.5726		1	MA2	-1.46581	6.01738	4.6355	5.13976
6	ES1	4.865	1.94094	4.8668	1.65341	-3.3125	-1.16528		1	MA2	2.13434	6.71538	0.507063	-4.34399
6	ES1	5.81412	-5.51089	-2.35862	-7.58762	7.23726	7.9794		1	MA2	-10.9155	-3.64929	-4.60661	9.76003
6	ES1	-3.52448	-4.51253	4.85469	-4.76684	-12.64	9.80592		1	MA2	-0.0429865	7.70368	12.6345	-7.90928
6	ES1	-1.84889	-4.53724	7.92594	7.21698	9.16066	1.15048		1	MA2	3.97996	3.46835	8.68729	-4.86129
6	ES1	2.84477	-3.70108	-3.98424	-2.84021	3.52035	0.284849		1	MA2	-3.19153	-6.18913	21.6349	5.43001
6	ES1	-5.08768	3.90679	-13.0498	6.99462	0.164158	-10.5408		1	MA2	-1.89793	-19.4477	-12.2509	-0.141506
1	MA1	-8.42539	-0.00542908	-6.49297	5.86529	-6.61184	-3.83022		1	MA2	0.897656	1.91438	6.27771	3.09439
1	MA1	3.56163	4.58824	-0.289306	0.395741	1.63883	3.11737		1	MA2	4.45792	-17.3738	1.81678	-1.4362
1	MA1	0.110347	2.43045	-23.5283	3.6741	5.18383	6.81311		1	MA2	-2.63962	-2.89553	3.03682	-1.74893
1	MA1	-11.1738	-0.373523	0.0106415	-5.91921	1.0741	-3.69582		1	MA2	-2.15526	1.14646	-1.5802	0.833101
1	MA1	5.02185	-0.222429	-2.35225	-9.68975	-2.0674	4.08094		1	MA2	6.26236	3.79187	2.53119	1.37009
1	MA1	8.23652	4.19978	5.12136	2.35918	0.376411	0.551954		1	MA2	-14.8921	6.39508	0.498036	5.7122
1	MA1	4.36182	-2.01359	3.512	-8.97982	-4.7901	3.33001		1	MA2	8.7459	-10.2599	-22.6198	-2.1641
1	MA1	-9.71856	-0.41043	0.0541804	-9.92587	-9.82735	0.832715		1	MA2	-3.10869	7.01676	3.33485	9.26743
1	MA1	0.854065	3.87659	10.0462	-2.85314	3.38842	-1.75174		1	MA2	0.0310422	-12.3042	6.92703	-6.82504
1	MA1	-4.65783	3.48905	-5.44295	0.658496	3.92886	-3.5505		1	MA2	3.88652	3.66424	-8.82118	-5.15438
1	MA1	4.46037	-4.50315	-2.3713	6.03531	1.74373	4.62788		1	MA2	-8.1818	0.501792	6.5491	-5.54014
1	MA1	9.24708	5.85079	3.13131	3.81682	-4.27457	-1.40334		1	MA2	-2.63828	0.769873	2.20967	-0.891257
1	MA1	6.66635	-6.28759	5.36755	-6.065	4.46507	-15.3358		1	MA2	2.58917	4.73431	-1.07249	-0.923807
1	MA1	0.64601	0.0880562	-3.88682	-7.66731	-1.52034	4.2139		1	MA2	0.0816745	3.94731	10.4333	-1.42076
1	MA1	4.24543	4.2233	4.38957	-5.99418	7.00683	2.70961		1	MA2	-13.4576	7.75258	-2.06833	1.45586
1	MA1	4.85235	-12.549	-3.9095	1.69533	2.90193	-7.04091		1	MA2	-5.91927	-0.727098	-7.48746	-1.43603
1	MA1	0.880646	4.54087	-3.22063	0.0726771	-6.43307	5.19727		1	MA2	-1.72135	6.55934	-8.0274	12.5683
1	MA1	8.96795	7.49664	-5.1403	-1.34365	6.37332	2.00847		1	MA2	3.58252	5.22734	5.16586	10.3415
1	MA1	-0.677004	-1.6722	-4.47006	-6.493	3.883	-0.213465		2	MA2	1.59796	-6.56306	13.4177	1.51599
1	MA1	2.50631	-8.66934	-0.651275	-0.605339	3.98496	-0.544651		2	MA2	-4.58285	2.43111	-4.28938	3.24689
1	MA1	-0.0558255	5.85208	0.887812	-0.341749	3.09035	7.06329		2	MA2	6.70342	-0.401708	-12.2439	-3.74963
1	MA1	4.28671	7.7804	7.9497	12.9143	4.74911	-0.237267		2	MA2	-6.19061	-1.63342	-2.9977	-0.167035
1	MA1	-1.34034	2.68538	-1.45675	10.2736	-1.33882	4.44919		2	MA2	-6.53085	2.08343	-1.46031	2.59719
1	MA1	-5.73645	10.9149	-2.08569	0.00885997	-0.699584	-1.85203		2	MA2	-0.487044	7.1039	7.20051	-4.44271
1	MA1	3.09643	0.186601	-3.65471	2.82395	8.52584	-4.66972		2	MA2	-2.09112	-2.90277	-15.717	0.968237
1	MA1	0.447267	-4.26863	-2.751	-1.77416	-3.38024	-8.42152		2	MA2	3.01844	-2.34547	-5.94479	1.39972
1	MA1	-7.48928	9.47112	4.64934	2.34405	-0.247522	7.2489		2	MA2	-6.06374	-4.7262	1.91745	-12.6302
1	MA1	2.2457	1.92239	-0.845005	-3.53752	7.21103	4.28607		2	MA2	0.901123	-0.826066	5.7604	-5.35582
1	MA1	-2.33187	4.67257	0.274495	-0.760014	5.2724	4.24145		2	MA2	5.65027	-0.768336	0.99534	-3.39078
1	MA1	-1.47046	-0.158581	-4.92307	0.957194	-3.1831	1.97513		2	MA2	5.66891	-2.41765	18.4793	-12.4674
1	MA1	-4.92312	6.29352	-3.85643	-0.540279	-8.71842	-2.3235		2	MA2	4.94624	-0.4621	4.08506	-10.132
1	MA1	-1.93875	3.8921	2.30531	0.543651	2.8064	-1.95332		2	MA2	-10.9224	0.0877245	-1.68274	4.41451
1	MA1	-2.61186	0.977782	-29.3702	-2.90297	-3.49862	-2.04165		2	MA2	2.79785	5.01428	3.06925	4.78556
1	MA1	-3.46019	-7.49557	-3.32825	-4.81473	3.88892	-11.9495		2	MA2	3.66215	5.92562	4.78429	9.01473
1	MA1	-1.88121	5.32196	-3.01078	-1.24543	7.6317	8.03486		2	MA2	3.12599	-0.929744	3.31098	-0.962089
1	MA1	7.68057	1.42221	2.84113	-8.95635	4.22874	6.6661		2	MA2	1.41336	-2.06611	-10.4462	13.5679
1	MA1	6.95808	7.60024	-2.39991	-5.3965	8.18259	1.49277		2	MA2	10.4878	2.07915	6.52775	-15.9867
1	MA1	-0.928683	4.44798	-2.27818	5.69288	2.77148	0.659876		2	MA2	-2.1119	5.00032	-5.76085	4.98422
1	MA1	-10.2744	5.62385	-3.86588	1.2085	1.84216	-2.28786		2	MA2	7.35123	3.61505	-29.8003	11.7773
1	MA1	3.12527	11.129	-1.22924	-5.18566	5.58551	-2.36868		2	MA2	-4.44467	-4.70225	3.63858	-4.68343
1	MA1	3.75426	-3.14986	0.702101	-2.09275	3.9636	4.38093		2	MA2	-9.02077	5.42616	-0.671832	0.829258
2	MA1	-6.4132	6.54085	-0.371935	-3.53522	-4.11603	0.391711		2	MA2	10.9738	-2.43457	3.70115	3.93937
2	MA1	4.75199	2.06899	3.2556	3.06009	0.645565	-6.43302		2	MA2	0.587693	-1.8504	4.70969	5.38537
2	MA1	2.00361	5.17224	-14.875	-13.9234	-1.03243	-0.444897		2	MA2	-10.948	8.95288	-4.72992	-6.62745
2	MA1	1.38938	4.45488	2.62875	0.0591356	3.45167	7.56723		2	MA2	0.0761235	1.778	-4.79397	4.28739
2	MA1	-0.865768	-2.33414	11.1331	-9.6359	-14.9382	4.27737		2	MA2	-2.76505	-4.06042	11.2836	-4.94416
2	MA1	-7.12756	5.73777	-10.8582	5.09785	4.81324	6.55713		2	MA2	9.22944	1.54909	-2.42673	-1.92957
2	MA1	5.6518	-9.16963	-1.25663	2.64294	5.44899	-0.92302		2	MA2	-15.333	9.36219	6.44942	1.65856
2	MA1	7.38126	1.19168	2.56198	-3.23354	4.5055	-20.2682		2	MA2	-10.7685	-11.2273	-4.69139	6.25916
2	MA1	-2.8276	0.30831	1.94827	-1.90233	-0.0163971	-0.747918		2	MA2	3.85916	-11.1869	-6.56793	-18.5293
2	MA1	-3.46655	-3.57954	3.61259	-1.36024	-1.86526	-5.61531		2	MA2	3.65559	-17.8418	-8.75467	0.974695
2	MA1	0.0941559	4.9487	-4.64548	5.54436	6.2792	11.2482		2	MA2	4.66701	-9.27525	1.21534	-3.59599
2	MA1	-2.03326	-3.16847	-0.328002	7.80935	8.10216	0.134463		2	MA2	-2.79928	-7.90538	7.86714	-11.5807
2	MA1	-3.52133	-6.51311	6.72701	-7.23414	4.61115	-1.629		2	MA2	-2.80601	-2.20422	5.99487	-0.113681
2	MA1	2.61591	2.74321	-3.11073	-6.03238	0.906536	-2.0138		2	MA2	-30.7397	2.8211	2.40123	-0.931343
2	MA1	3.16249	-0.242845	-7.83543	5.17232	-1.41845	4.21942		2	MA2	7.83823	7.79939	-1.29044	2.95661
2	MA1	-4.04143	-10.9129	0.783477	2.51763	-1.39629	-3.38388		2	MA2	-2.48678	5.14624	2.99088	9.08783
2	MA1	7.11012	9.6605	11.1845	-2.86812	4.48733	4.77045		2	MA2	-8.66644	1.48986	1.5108	6.26532
2	MA1	3.58381	1.43493	3.96897	6.92437	8.49007	3.9232		3	MA2	11.5556	13.9695	0.220084	-0.989347
2	MA1	5.73684	4.07918	8.4919	-6.63597	10.5973	-3.79113		3	MA2	-6.10737	-12.5446	-4.55462	-0.239938
2	MA1	-10.6461	-0.202705	6.25035	5.18662	3.13554	-5.83919		3	MA2	4.67972	-2.14065	0.82194	0.18654
2	MA1	-0.34402	-2.0744	0.606974	1.24487	-3.89932	-2.41665		3	MA2	-2.36037	-5.81873	-18.3159	-2.89501
2	MA1	-7.13282	-4.59561	-1.00002	0.779144	1.95596	1.63411		3	MA2	0.54954	-10.3816	-3.42129	7.09143
2	MA1	-3.64616	-8.76093	0.288853	-9.33016	4.38722	1.90277		3	MA2	-2.27165	-9.16073	5.68337	8.03393
2	MA1	-6.07274	9.66911	-4.52235	12.7599	0.463633	1.65538		3	MA2	-3.74578	-18.5515	-2.47147	0.495622
2	MA1	-1.8328	-0.902092	4.32221	11.1467	1.7002	-7.81739		3	MA2	-5.87817	-11.0487	1.10679	10.1342
2	MA1	5.01534	-6.33482	13.1134	-21.3477	4.08541	0.285575		3	MA2	-1.30957	-5.11786	3.14289	-0.739705
2	MA1	-2.54674	-11.2067	4.36955	10.7821	-4.90419	-1.66916		3	MA2	-16.6701	-7.01316	-5.12737	4.45276
2	MA1	1.91925	1.21095	-6.0011	7.03263	8.63177	-3.88332		3	MA2	-3.56154	-10.0437	2.42917	4.46341
2	MA1	-1.0828	4.87435	0.961655	-0.903373	8.76857	-10.0985		3	MA2	-8.06255	-2.58088	-3.99426	-6.81749
2	MA1	7.92999	2.24608	-1.45024	-6.26514	0.387879	-0.372128		3	MA2	-10.2458	-9.41976	4.91178	-1.9115
2	MA1	-0.551423	-2.75784	11.8632	1.53266	10.9135	4.6372		3	MA2	-3.47433	-1.7896	-9.81032	-4.65894
2	MA1	5.73917	-16.9775	-1.08013	-1.43196	-2.95237	7.81216		3	MA2	5.56359	2.63931	1.53032	5.08117
2	MA1	-0.791231	1.2858	-2.9471	0.50987	-5.65819	0.543364		3	MA2	-9.59244	-10.6342	-2.57215	-6.35895
2	MA1	2.23742	-10.5016	-5.12101	7.71747	5.26905	2.59876		3	MA2	-2.43299	-15.0412	-4.56771	0.099235
2	MA1	-1.48136	-2.75157	0.513358	-3.83034	-7.21189	-7.68151		3	MA2	-16.7056	-5.59334	-9.63808	0.297519
2	MA1	7.22267	-7.30898	5.08381	1.86351	6.83908	2.36874		3	MA2	-5.41352	-8.70328	2.0511	10.9671
3	MA1	1.94717	4.36091	-0.00914935	-1.58978	-10.0355	8.76801		3	MA2	-2.02154	-9.4882	1.50419	-0.368339
3	MA1	2.55771	-0.220608	0.563283	5.0026	-9.2066	-13.5235		3	MA2	2.09038	0.223292	-1.06048	-4.63929
3	MA1	-6.95299	0.405373	3.57549	5.1975	0.208658	-2.72587		3	MA2	-3.20442	-14.8018	-7.46839	0.782707
3	MA1	-17.3775	-8.87769	1.5173	4.75158	-0.921163	1.87961		3	MA2	10.1863	11.3949	-1.47376	-3.36412
3	MA1	3.15354	3.63248	1.54863	1.97449	-0.383714	-4.55584		3	MA2	9.94891	9.04383	6.14653	-3.4598
3	MA1	9.30379	8.08693	7.58178	4.78404	8.19039	3.02195		3	MA2	-20.9388	1.60263	5.37756	4.83887
3	MA1	-0.259727	1.13394	-5.66757	-2.98123	-4.73674	-7.00416		3	MA2	-1.92116	-14.9229	-20.984	3.56991
3	MA1	7.30496	5.84198	-7.7228	-1.46906	3.28304	4.04567		3	MA2	8.88012	12.0821	-10.2256	1.2109
3	MA1	-1.76892	-3.0619	-2.47101	7.39372	4.80452	3.08342		3	MA2	-1.20312	-1.60112	5.02829	3.20747
3	MA1	-5.6405	-0.137684	1.84278	-11.3477	-12.9802	-4.85652		3	MA2	8.34594	4.3426	1.2672	-20.6597
3	MA1	-6.51942	-3.30432	-5.54461	3.02189	-4.48585	3.21142		3	MA2	-1.27505	2.02715	9.10654	-1.3336
3	MA1	-6.02522	-2.55375	-13.0307	-10.2458	5.52616	1.03055		3	MA2	-4.55789	-13.3823	3.5339	4.25417
3	MA1	-2.76038	-4.05917	-4.55425	4.44132	3.97665	1.58397		3	MA2	-9.29358	-4.60596	5.9601	-7.43669
3	MA1	3.64694	4.17649	0.032979	0.654646	1.75886	5.48016		3	MA2	0.372517	3.81975	-9.70076	5.96837
3	MA1	1.57366	2.6879	1.27042	-6.94136	-1.90905	0.887747		3	MA2	-0.941818	6.33142	4.86409	0.703489
3	MA1	1.16976	-5.01909	-0.397041	-7.17983	-3.8597	-6.64237		3	MA2	-5.57237	0.932522	1.51561	1.37207
3	MA1	-7.75545	-2.29482	-3.20585	4.99969	8.2066	7.52303		3	MA2	2.01828	3.9893	-3.23678	13.3903
3	MA1	2.14815	3.7554	7.6796	12.2781	4.89783	-8.78733		3	MA2	-0.736116	2.27146	6.29261	4.0676
3	MA1	-2.0037	-6.29028	0.183147	2.58966	0.408181	-13.4934		3	MA2	0.914705	-14.3584	3.58356	-0.792115
3	MA1	0.479195	-8.77548	-0.0884275	0.619673	1.08535	-3.05287		3	MA2	-8.99786	-2.6908	5.69666	-2.0254
3	MA1	2.36521	4.89813	6.77868	-0.916828	-1.53728	-3.13195		3	MA2	-0.782741	-1.92719	1.95329	-13.6961
3	MA1	4.13353	2.70194	3.70599	7.09369	8.59622	4.55485		3	MA2	5.2035	3.57877	5.26636	-10.4494
3	MA1	4.70749	-3.25573	5.84792	0.121402	1.69412	-7.41425		3	MA2	-6.07151	-7.45692	-3.19035	-11.0232
3	MA1	-2.82771	1.86903	5.06647	-18.3022	2.66449	5.27033		4	MA2	-3.12293	12.6145	-9.61018	3.47052
3	MA1	1.81161	-8.42015	-15.9352	-4.25382	5.60794	3.42082		4	MA2	-0.707103	-3.58553	7.03387	-2.0142
3	MA1	-4.75362	-13.2786	-1.15116	3.6051	5.73947	7.88156		4	MA2	-7.03318	0.740988	-2.00731	-3.89268
3	MA1	5.83358	5.16317	-3.59617	8.98163	5.98416	-0.829607		4	MA2	-3.85247	6.03153	-2.92354	5.60763
3	MA1	7.24621	6.7357	3.73614	-2.83646	-0.541654	-1.28541		4	MA2	4.43241	3.82047	8.00836	-10.5095
3	MA1	-2.6469	-10.8138	1.05585	6.0817	0.847974	-5.27186		4	MA2	-1.78178	6.39222	-12.3035	16.499
3	MA1	-1.73502	7.0303	15.0912	10.7839	-8.30745	6.05637		4	MA2	3.61917	3.14231	-33.346	13.4503
3	MA1	2.24111	-1.34787	6.28948	3.86466	1.68108	-4.33099		4	MA2	-5.99716	9.51055	8.06105	-3.58955
3	MA1	-2.53122	-8.62837	3.2433	3.54733	-9.17323	1.22468		4	MA2	3.77783	2.6064	7.44056	5.14389
3	MA1	-5.29083	4.27266	4.28505	2.78363	6.22535	3.89015		4	MA2	8.84407	2.94714	1.67625	6.25816
3	MA1	-0.884298	-8.71316	4.52391	-15.6471	3.13379	-14.0896		4	MA2	8.53621	-2.70252	-13.9151	10.0491
3	MA1	3.56063	6.93827	4.4637	-6.89649	1.40951	2.88163		4	MA2	5.65559	-1.84198	0.198073	8.71699
3	MA1	-0.886414	-7.81105	9.88371	3.39925	-9.5293	2.47918		4	MA2	-2.93597	-0.20202	3.53931	-5.26428
3	MA1	-0.507734	2.16967	-7.503	-3.01576	-2.50743	-4.07489		4	MA2	7.08474	1.71445	6.82944	0.0210609
3	MA1	7.57827	6.64842	-0.241734	2.38076	6.30079	4.65411		4	MA2	-8.22894	3.50239	-4.0298	4.399
3	MA1	-13.6806	-1.53896	-18.0603	4.81345	-10.0844	-4.47415		4	MA2	-3.8129	-1.04423	8.73377	11.1117
3	MA1	2.36546	-19.8057	6.78758	-7.32094	5.48964	-2.29574		4	MA2	7.6351	1.33884	-2.53425	9.44896
3	MA1	-8.30926	-6.60973	-5.30784	-15.2426	3.67128	-25.644		4	MA2	1.9517	7.26652	5.17647	-10.0777
4	MA1	1.29456	3.26454	4.87406	-2.04463	3.72592	0.937544		4	MA2	1.86033	2.38828	-1.13073	-1.84863
4	MA1	-22.2429	1.90999	-3.35001	2.4214	7.9822	1.08437		4	MA2	-7.67933	1.27466	6.35959	-7.44451
4	MA1	10.1165	-3.51807	-3.90618	-5.23616	1.55491	-5.39006		4	MA2	-1.92809	10.4086	-4.29602	8.06604
4	MA1	-1.56914	-2.60847	3.73522	14.3017	-1.34337	1.71517		4	MA2	-0.62584	1.13786	5.00054	-4.39816
4	MA1	-6.6125	7.56999	7.22884	3.22226	-3.22845	6.13492		4	MA2	-2.12658	-2.39557	-1.97814	-3.97806
4	MA1	6.88208	4.37527	-8.02776	1.2574	-2.2868	3.90839		4	MA2	-14.1229	-1.89199	-4.131	1.99536
4	MA1	5.85445	8.05099	6.78724	10.8068	-7.86278	8.30316		4	MA2	5.40635	1.01713	-15.4862	14.7341
4	MA1	2.28235	4.45403	7.65149	20.7661	-5.37639	4.76954		4	MA2	-10.772	-0.879641	-0.377773	-7.18933
4	MA1	3.87346	-2.49532	5.2404	3.09035	-2.82274	-1.41602		4	MA2	1.37122	8.08021	1.16194	3.84968
4	MA1	-21.3402	-3.82184	0.417927	-5.89875	2.00802	1.11094		4	MA2	0.436496	0.321003	1.35609	0.332771
4	MA1	1.54226	0.823118	7.60626	15.2677	6.75263	-4.48286		4	MA2	-2.49776	5.6236	5.21622	-5.62641
4	MA1	-2.27566	-3.31379	-0.318131	14.6687	0.233941	-9.26524		4	MA2	4.52161	-0.559405	1.43432	19.0175
4	MA1	-3.44813	5.34071	-3.09955	11.6783	-11.6375	-2.20553		4	MA2	-1.76419	-4.5183	8.35418	-2.22572
4	MA1	-3.20117	4.72082	1.25934	4.80229	-3.63935	-3.91985		4	MA2	-8.64416	-4.77232	0.18347	7.88164
4	MA1	5.38142	-6.39023	4.96445	23.9137	9.66927	-5.35573		4	MA2	-1.35946	4.81023	13.1607	-0.0318721
4	MA1	-0.263621	-10.3492	2.04702	5.2653	-7.04233	-5.01715		4	MA2	3.1587	2.25315	-13.9823	-3.15404
4	MA1	-0.748323	2.67108	2.86719	-0.742732	-7.47528	3.17876		4	MA2	1.06748	-4.95232	9.82752	4.08344
4	MA1	2.50561	-4.85079	-4.64628	11.0462	-10.3588	-0.501943		4	MA2	2.83241	-1.03492	-15.0249	5.34557
4	MA1	6.07047	-2.13697	-6.28202	5.90208	-2.12558	3.04518		4	MA2	0.0197513	0.668275	-0.410054	6.03167
4	MA1	-4.4473	1.72303	8.35952	-1.34989	-1.78563	7.59331		4	MA2	-1.25846	-2.56027	-7.40222	1.62635
4	MA1	5.98847	11.684	9.00187	-3.76361	3.82854	7.49091		4	MA2	3.49341	5.71745	4.14156	-15.7626
4	MA1	-2.38479	1.19432	1.10707	4.95374	-1.33188	-5.19452		4	MA2	0.744113	-0.94314	11.6687	-2.46906
4	MA1	6.25287	0.0937699	5.85426	13.5028	7.9828	-8.38317		5	MA2	2.9825	3.94799	-2.46847	0.271968
4	MA1	-4.73381	4.1992	4.13494	-2.23866	-1.26933	4.72055		5	MA2	-5.00609	-12.8176	1.40199	6.14139
4	MA1	6.33576	-5.68701	4.3495	-13.0572	5.21188	-11.2133		5	MA2	5.93596	8.13407	-0.127011	-0.810025
4	MA1	-18.7526	-2.56334	-8.22594	17.047	-10.5782	2.80571		5	MA2	2.57534	-5.22942	2.36068	-0.658933
4	MA1	-3.47115	2.55485	-1.07493	-9.41514	4.01861	-12.1503		5	MA2	6.81054	-4.91488	7.92204	8.42364
4	MA1	6.12416	-1.85268	5.78299	-1.4921	6.0612	0.429339		5	MA2	7.54657	-12.72	-2.60242	2.67793
4	MA1	0.764247	7.4452	-11.5294	9.58877	6.78198	-5.58195		5	MA2	6.9467	-3.746	-2.36109	-4.08353
4	MA1	-4.39199	-4.5021	-12.6151	4.77217	-8.07669	7.54681		5	MA2	-3.95786	2.00052	-3.42837	2.61907
4	MA1	3.66686	0.0943824	7.79994	11.6104	-5.54767	-1.18407		5	MA2	1.92017	-15.062	-1.39568	-1.24544
4	MA1	1.32599	4.11149	-2.00773	-8.66218	-6.72922	-1.06697		5	MA2	1.60386	4.10281	1.84376	-4.22346
4	MA1	0.150261	5.43161	-7.73134	-2.15512	-5.29777	5.74397		5	MA2	-13.8908	0.965398	-5.13293	7.37596
4	MA1	1.08215	3.60655	0.331346	7.47088	-7.835	3.23856		5	MA2	-12.6145	2.46116	8.87874	1.08396
4	MA1	-4.0118	-8.36403	6.36856	2.94248	9.18872	-1.45653		5	MA2	6.04231	-4.42352	-0.155469	-3.07598
4	MA1	-6.37467	-1.85512	7.73759	0.895666	-7.53064	-2.82175		5	MA2	2.47786	6.35814	4.71348	7.95875
4	MA1	4.15336	0.826029	-0.223418	2.94057	0.489724	-9.45032		5	MA2	-12.3678	4.99603	-6.72181	3.00579
4	MA1	11.5305	-6.96676	-1.65518	5.49482	-2.88655	-1.70116		5	MA2	2.21355	0.654428	3.98547	0.666316
4	MA1	2.4794	1.81958	8.85652	5.68064	4.96315	-7.36976		5	MA2	2.75207	-2.34769	-7.32249	10.8769
4	MA1	-13.1968	7.88855	3.86951	0.322234	-5.7899	1.65715		5	MA2	0.0043412	2.90495	0.648693	8.16765
4	MA1	-2.08241	-9.97694	3.75699	-4.10025	-1.32394	-11.1698		5	MA2	-3.00163	-4.72171	-2.71441	8.74616
5	MA1	-3.4531	0.789264	0.334063	7.12978	4.21878	-11.1332		5	MA2	-5.69361	-2.05705	6.43301	-12.9611
5	MA1	6.58929	-14.4052	-4.89319	4.98178	-11.9834	5.71883		5	MA2	-5.21002	1.08008	1.75352	2.51713
5	MA1	3.49711	5.11953	-6.74918	6.78665	3.1358	8.12019		5	MA2	3.256	4.00853	6.12368	7.15469
5	MA1	0.822114	0.204334	6.4426	-2.21357	-2.97392	3.68202		5	MA2	-2.20642	2.09148	-0.444203	0.664151
5	MA1	-2.57609	-2.65692	-1.04597	-10.8096	-9.79037	-4.45768		5	MA2	-1.74687	-9.04753	2.13348	-4.52375
5	MA1	3.52575	-3.51059	2.62525	0.115124	2.99304	-6.89154		5	MA2	8.24612	0.340891	1.18622	-8.83267
5	MA1	-4.45001	-0.831096	-0.764737	-2.65905	0.2089	3.61001		5	MA2	-0.820524	5.12477	0.8461	-11.8876
5	MA1	-11.0916	-13.8425	6.79969	2.99727	-8.32224	4.73254		5	MA2	6.03842	4.7061	-8.68651	4.22119
5	MA1	11.1311	1.36901	-1.58131	0.860512	-1.85717	-0.772146		5	MA2	2.74681	-6.78427	-6.10079	-8.16001
5	MA1	-2.75846	1.90031	1.97819	5.0252	5.76218	4.67174		5	MA2	-3.9532	4.4743	-2.88784	7.80236
5	MA1	3.90179	-0.53389	-5.12415	-0.292123	2.95286	-0.722498		5	MA2	2.4943	0.675247	2.08881	-5.01282
5	MA1	-2.31219	5.33625	10.8172	5.86126	-4.49393	14.744		5	MA2	2.95522	3.10786	-2.35638	-2.33174
5	MA1	-0.0271255	10.3135	8.10632	4.45296	4.30925	-0.147173		5	MA2	7.15726	-9.25051	11.9944	-8.5362
5	MA1	-3.12438	-12.1021	-4.98552	1.14291	1.97914	7.64712		5	MA2	2.93392	-1.92485	-0.0572808	4.59954
5	MA1	-1.31303	4.87664	10.2915	4.58405	-14.955	-0.0749829		5	MA2	2.39373	2.91556	-3.06636	3.39894
5	MA1	-1.04798	4.17671	-0.492071	12.0891	8.87473	4.0249		5	MA2	7.30964	1.48092	4.78254	-1.88099
5	MA1	-0.929234	-11.3025	4.79196	3.61183	8.24825	-0.89384		5	MA2	7.83768	1.87699	-5.41038	2.41577
5	MA1	3.27203	-6.82264	8.278	16.6997	1.06614	-2.50513		5	MA2	10.177	-0.950537	-21.3217	5.483
5	MA1	-2.32899	-2.43668	1.96698	6.70651	-0.195299	-18.0288		5	MA2	-11.3454	-13.114	-3.36895	3.46934
5	MA1	8.16237	5.65448	-19.4793	11.8836	-2.30603	-2.65976		5	MA2	-0.832792	-0.811965	0.625894	9.71122
5	MA1	6.73154	4.65743	4.52802	3.93645	1.16643	-1.38531		6	MA2	-6.81376	7.88499	9.99803	2.7153
5	MA1	7.08757	-9.33482	-1.04244	-7.05746	1.14846	-3.20872		6	MA2	-0.572735	-6.59656	-2.21842	7.62589
5	MA1	-7.69456	-8.41112	7.67907	-7.71819	-1.03496	-1.36215		6	MA2	-7.53448	7.39145	-12.5219	-7.23631
5	MA1	2.9131	6.57112	-2.15776	8.60104	7.64297	2.98997		6	MA2	-0.0587791	-1.05821	0.702563	0.31471
5	MA1	7.29317	-0.384167	-1.62963	0.928779	5.73823	-9.77004		6	MA2	-9.60673	6.72568	6.51322	-0.462682
5	MA1	4.20146	2.15664	-1.10559	2.08946	-9.98712	-3.57395		6	MA2	4.08715	5.4466	3.22541	0.0263218
5	MA1	1.82255	-7.91652	-2.34747	6.0935	4.42169	-2.36457		6	MA2	1.76949	-5.15418	-0.328024	13.3505
5	MA1	-7.30165	4.04557	-9.88573	-0.401019	4.86584	8.26327		6	MA2	-0.875809	-1.00907	3.77467	-0.791995
5	MA1	-6.21696	-4.58829	-2.46807	-1.35957	-1.54399	-6.05791		6	MA2	1.39639	4.89021	-0.483882	10.815
5	MA1	-5.17087	6.91558	-1.71741	-10.7167	9.15144	-17.852		6	MA2	4.46797	4.95236	-2.00819	0.199345
5	MA1	3.46558	0.674054	4.71748	-6.86525	1.22822	-0.234183		6	MA2	4.10319	6.35174	1.7599	-2.90032
5	MA1	-0.669351	-7.67991	1.31114	2.08352	0.438292	1.67484		6	MA2	-6.37318	6.95216	3.88529	0.0903825
5	MA1	-24.0032	8.07825	-3.79455	2.19529	3.38189	-0.197374		6	MA2	-8.3547	2.43197	-0.048978	5.45222
5	MA1	3.85133	-1.2759	-0.79505	0.801639	1.89932	-3.04946		6	MA2	-2.7945	1.25015	-3.9091	1.07828
5	MA1	3.99272	-1.3783	17.3352	-16.127	4.57237	-10.3015		6	MA2	-0.562456	-1.49058	5.32665	0.909708
5	MA1	-2.33662	2.21582	6.11764	1.66187	-10.6637	2.01728		6	MA2	-3.04948	-3.8319	-0.552102	2.15495
5	MA1	2.20521	-9.51147	3.63761	0.217186	-0.623715	4.38174		6	MA2	2.4205	-18.965	3.9229	8.4848
5	MA1	2.0957	-1.94063	3.33958	9.32728	-4.5981	-6.90075		6	MA2	-2.14155	4.62301	6.3411	-14.6676
5	MA1	-3.72534	-8.90023	-5.24722	4.08915	-0.36064	-2.15511		6	MA2	3.51315	4.27136	2.42371	3.89472
6	MA1	-6.59619	4.44934	0.355116	6.58835	6.19601	3.96543		6	MA2	2.55443	2.76692	2.67036	5.75305
6	MA1	-3.37079	6.52383	6.78209	11.7798	4.70496	-2.24604		6	MA2	-2.34082	-8.11612	-1.7595	7.05604
6	MA1	5.10156	-3.46483	0.0780061	-0.473723	6.79641	-4.19239		6	MA2	-0.392741	4.1974	4.51825	1.17131
6	MA1	6.3263	2.82419	-3.15056	-6.65168	1.97141	3.49939		6	MA2	-2.78382	-0.248676	-0.898135	3.21178
6	MA1	-2.88279	-0.809331	-1.93034	-1.35381	0.707841	1.46566		6	MA2	-13.8915	5.00769	0.376987	-4.03491
6	MA1	-4.45818	1.15517	3.89088	-1.13899	-5.92014	1.58449		6	MA2	-0.416348	-7.1089	6.92159	3.37879
6	MA1	-3.4092	-2.01389	6.46893	-5.65676	3.72827	2.01575		6	MA2	2.69115	8.54231	5.61056	-5.77443
6	MA1	4.5551	-3.22443	0.742478	-9.1083	4.02783	1.58474		6	MA2	-11.4821	-5.3199	4.78589	3.50727
6	MA1	2.97301	-4.75399	-10.4333	-3.52124	5.58402	-6.5841		6	MA2	-1.68312	1.82687	-6.81785	3.5645
6	MA1	-2.06023	4.58803	-7.37104	2.81227	-11.8254	1.13288		6	MA2	2.41662	-9.78473	0.0654261	8.60624
6	MA1	-9.10588	-0.90841	1.2307	3.61915	-0.083344	-14.4557		6	MA2	-2.54153	2.60632	-7.34968	9.2663
6	MA1	1.35353	8.84031	5.47202	-2.34781	5.4364	0.342019		6	MA2	4.3545	-10.201	3.75824	5.94119
6	MA1	0.267277	-0.451067	0.702632	0.0394075	3.05209	-4.16309		6	MA2	-4.47297	5.19971	5.03727	5.00898
6	MA1	-6.18119	-4.51835	0.180081	7.97694	6.01736	-0.963846		6	MA2	-6.85522	-1.06571	-8.1768	-4.57962
6	MA1	-5.59247	6.78281	8.37806	-8.19524	0.337134	-2.28738		6	MA2	-22.6347	6.74322	11.0195	7.84038
6	MA1	1.9359	-2.69324	3.8464	-6.34756	-0.397335	-10.2479		1	MS2	0.526932	-4.88657	2.2112	1.22053
6	MA1	0.543826	-4.18831	-4.65798	1.97423	9.23898	-1.49973		1	MS2	5.10678	6.336	-5.70468	-7.57862
6	MA1	7.18129	2.99824	4.00335	-1.38319	-15.6167	3.21214		1	MS2	-5.22935	-3.77612	6.72141	4.24048
6	MA1	-4.64815	-4.35895	3.69988	-14.1261	2.70134	3.84755		1	MS2	2.03031	-4.68536	-3.46237	-3.47656
6	MA1	-10.4427	4.62595	-7.56122	-0.746829	2.81635	9.99373		1	MS2	6.33755	5.60144	-11.5634	6.80072
6	MA1	-7.11942	-5.21237	-8.16631	1.61492	0.6582	-6.42599		1	MS2	-0.238812	-12.1257	-2.04652	4.602
6	MA1	8.504	0.250534	6.23758	-4.03305	-2.33292	-0.703907		1	MS2	-12.2037	3.38646	-5.27926	-15.0861
6	MA1	-3.03707	-1.0502	4.55783	-0.113334	-8.9024	-4.46906		1	MS2	-4.05903	-5.20538	3.58358	0.959214
6	MA1	1.82057	-1.7368	-0.13046	-9.87818	1.71124	-1.02292		1	MS2	5.04144	-2.46003	4.48244	-10.7877
6	MA1	-13.2765	4.60069	3.70081	8.43818	-2.05332	-3.00773		1	MS2	-8.82052	-4.11687	-11.1379	0.888319
6	MA1	4.05757	-9.3283	10.0068	2.85696	4.3042	-1.04221		1	MS2	5.3057	-0.47399	9.62532	7.27337
6	MA1	0.652372	-2.3337	5.17268	8.3974	4.23927	-18.134		1	MS2	3.50112	-5.51971	-5.52875	3.05554
6	MA1	4.77378	-1.9742	-0.942715	0.788548	-5.39506	2.0206		1	MS2	-13.5053	11.3133	-11.7045	-12.9064
6	MA1	-0.485757	-6.54223	-9.86914	5.3904	6.11085	-6.52551		1	MS2	5.91412	6.95377	2.73171	-16.408
6	MA1	-0.54295	5.44506	-0.53187	7.54923	-0.505755	-7.42257		1	MS2	4.81874	-6.4536	-6.4819	7.65065
6	MA1	5.25549	3.55171	-6.77301	3.17878	-6.22772	4.18223		1	MS2	5.76363	6.51466	7.64237	9.41912
6	MA1	2.63557	0.45258	1.45079	-2.67878	-4.51097	-0.208635		1	MS2	5.63032	-2.17864	7.16855	3.73917
6	MA1	4.34975	-1.5274	2.70137	-6.39222	-6.96623	4.53343		1	MS2	-0.261818	-4.20169	-8.67221	-3.48694
6	MA1	3.08288	-5.71735	6.64582	-7.90224	-2.24281	0.468513		1	MS2	-6.6564	-3.99856	5.37079	1.71669
6	MA1	-2.32327	-9.17312	-2.02469	3.92683	4.96048	-2.77237		1	MS2	3.94808	2.00165	4.13235	0.684853
6	MA1	1.45677	4.16657	-0.926227	-1.83506	4.13993	0.841512		1	MS2	-4.53134	1.68855	3.71379	8.09432
6	MA1	0.184935	-7.72917	2.09889	0.470106	-0.15811	-0.475954		1	MS2	-7.02289	1.13936	1.01186	6.45957
6	MA1	1.24245	0.0271134	-9.75959	-1.57244	-1.12677	-1.78384		1	MS2	0.104765	3.9084	0.513509	-12.2278
6	MA1	-5.86556	-10.5016	-10.5143	4.55048	4.53007	-8.32114		1	MS2	-11.3895	-26.2241	6.8855	-15.4783
1	MS1	8.31422	4.53219	3.85656	5.4697	-5.9101	5.46334		1	MS2	5.21289	-2.10262	-5.60755	0.550921
1	MS1	-25.43	7.64646	-1.50436	-5.78429	-1.04625	9.82909		1	MS2	2.01367	-2.97835	-4.8929	-1.80157
1	MS1	-9.1859	2.98545	-0.183699	-11.0607	-5.71952	6.56962		1	MS2	2.1838	4.29912	-0.546321	1.40334
1	MS1	8.54811	2.85773	15.4085	12.8267	8.26642	2.21355		1	MS2	3.04925	-1.11199	-11.183	3.00048
1	MS1	-9.00758	-6.06795	7.57552	-7.46053	-13.2561	0.50571		1	MS2	0.969572	0.431483	-19.8053	4.2425
1	MS1	-10.1409	-1.69746	-18.0006	4.66336	3.71221	-32.8982		1	MS2	-14.3791	6.64828	5.08018	0.393252
1	MS1	-3.2197	-3.19289	-4.32417	-9.20318	3.99924	2.37848		1	MS2	4.25825	-9.2499	3.77962	5.11908
1	MS1	-5.51312	7.45426	1.94877	6.27909	2.08943	10.021		1	MS2	3.59429	-9.40295	-8.40373	-2.31388
1	MS1	-5.57928	2.32344	1.53888	-2.20098	6.94918	4.01464		1	MS2	-12.1595	-4.21165	-10.8455	-3.95074
1	MS1	2.19997	2.77963	6.9698	1.0972	1.53123	-0.266933		1	MS2	-0.267599	8.99115	3.83128	8.58102
1	MS1	5.58083	6.73409	-2.05914	-12.8931	-3.89808	-25.6895		1	MS2	8.50068	3.26359	-4.5668	2.48969
1	MS1	-4.08645	3.4083	2.15074	2.11788	1.7411	-36.1388		1	MS2	7.13927	0.582233	0.0153111	-8.41668
1	MS1	-12.0504	-0.713639	-0.823606	-8.1075	-10.5595	8.30986		1	MS2	-14.2563	2.72745	-4.31867	-6.15065
1	MS1	4.91172	-7.1875	-6.59098	2.20301	6.67564	-8.78492		1	MS2	1.71924	-9.28437	-19.1721	-4.03423
1	MS1	-0.175371	-0.656011	-4.7796	5.18579	4.94862	6.8349		1	MS2	1.30641	5.43046	0.182903	-3.28921
1	MS1	4.56947	5.70654	4.12824	-0.501397	5.38267	-3.67781		2	MS2	4.59842	-4.95682	2.03142	5.20601
1	MS1	5.56915	5.79152	-9.50965	-0.716019	6.57426	6.75967		2	MS2	7.96732	-3.19087	-1.51332	9.58026
1	MS1	-1.70944	-0.257082	-0.287934	7.18154	5.33543	-2.70444		2	MS2	-1.71696	0.618336	7.91345	8.33211
1	MS1	-7.34395	3.19532	3.27076	3.63632	8.82049	-4.50173		2	MS2	9.7398	-12.5698	2.97224	-5.61287
1	MS1	4.70696	-6.56276	-3.96846	0.676446	1.72905	-1.23214		2	MS2	1.77057	-2.7346	3.08754	-4.53499
1	MS1	4.46889	6.22647	-0.273792	3.72557	1.86618	-0.692955		2	MS2	-7.9985	7.46165	10.4519	0.608574
1	MS1	6.13301	0.294627	-3.8041	3.67266	0.264132	-0.0682371		2	MS2	-1.81006	3.7294	6.89456	-13.2723
1	MS1	4.56155	-0.322099	-0.967505	-14.1266	5.48238	5.1189		2	MS2	5.7711	-5.90751	9.78895	-0.113798
1	MS1	5.10297	7.85869	-0.198012	-0.304502	5.487	5.74593		2	MS2	-13.9315	2.06313	1.57338	9.78591
1	MS1	3.34014	-6.24329	-6.80805	-5.23413	-1.09122	-3.79697		2	MS2	5.48842	-1.7687	5.98286	-5.55213
1	MS1	-7.03592	0.00399246	-2.49552	0.962562	3.32196	5.04633		2	MS2	0.218413	-7.826	2.54558	0.0764055
1	MS1	-0.736314	1.46659	-0.66963	9.41326	1.2491	3.50961		2	MS2	-12.4197	4.60852	-4.9532	-2.74545
1	MS1	-3.20694	8.99292	5.1048	-0.524918	-14.5899	4.34806		2	MS2	-13.636	2.40672	-1.40599	3.4245
1	MS1	-1.04797	5.40294	4.26982	-4.79555	7.99351	-5.03882		2	MS2	-5.58659	0.903635	2.3978	15.2771
1	MS1	-3.01727	3.7666	-3.32525	-9.4288	-13.0125	2.40918		2	MS2	3.1009	2.15228	-6.40817	12.3796
1	MS1	4.69827	3.67933	-0.0508782	-1.53065	-3.66315	-11.23		2	MS2	-0.621401	8.10066	-9.6494	-5.23441
1	MS1	6.3579	-16.9558	0.762311	-6.66868	3.47893	-5.90961		2	MS2	1.55874	-0.232546	-15.4453	8.05695
1	MS1	-2.36963	-9.35129	-0.193179	-7.98338	8.69077	2.11498		2	MS2	-9.33083	-8.88087	-1.96876	-1.63091
1	MS1	-2.82606	7.47328	10.9902	7.69698	-5.99537	3.73673		2	MS2	-5.89023	-2.40777	-2.28564	0.157447
1	MS1	-3.99728	-4.13864	3.82023	2.62316	4.6739	-10.7839		2	MS2	-12.9541	-0.0303266	-6.18431	-4.70902
1	MS1	-5.20187	5.19258	-2.58156	-13.0307	2.21195	5.99009		2	MS2	9.43601	-13.8408	-1.63171	-2.96434
1	MS1	3.18575	-0.270836	13.7604	13.1434	-1.11179	4.04273		2	MS2	3.69107	-18.4983	-5.78337	1.5404
1	MS1	-10.7566	-2.24448	-7.96671	4.3511	6.87475	4.03207		2	MS2	3.89909	-2.80801	-6.68901	-0.105315
1	MS1	3.05208	-6.01342	-1.32105	12.2805	-0.665566	0.256098		2	MS2	-1.93849	-0.112256	8.6002	2.37053
2	MS1	3.38583	-0.807006	-3.32679	0.55616	-1.36995	3.36329		2	MS2	-12.6616	3.09608	-0.645601	8.56369
2	MS1	1.51991	0.0275613	-2.22217	-1.91067	1.48494	-30.9153		2	MS2	2.06667	-7.56784	-0.892561	5.33794
2	MS1	6.15361	-4.15985	0.0912804	5.33266	6.6248	4.27458		2	MS2	2.69757	-5.57894	-5.1318	-3.84815
2	MS1	-7.42102	3.94969	0.738116	7.91568	-1.27339	-0.631573		2	MS2	-2.4934	4.63882	0.0835964	-0.176752
2	MS1	3.35341	5.68504	3.695	-6.92694	1.45252	-6.46803		2	MS2	0.149775	-3.9567	-5.89453	-5.40654
2	MS1	-4.21023	-4.63573	-3.91131	6.09583	-4.44674	1.99669		2	MS2	1.42067	-8.88915	1.68649	-3.35381
2	MS1	3.17169	-1.61811	4.5893	2.22053	8.25962	-4.9102		2	MS2	4.45349	3.84	14.4301	-7.69888
2	MS1	-1.58938	0.264228	-10.3716	8.9759	6.34482	-0.222531		2	MS2	-9.51144	7.71778	-4.2392	-3.17889
2	MS1	9.59271	-6.04587	0.379947	-2.7691	7.61443	0.8218		2	MS2	-0.153301	-1.18495	-0.37831	-1.76828
2	MS1	5.25822	-2.18993	-1.38351	0.321807	3.21317	-2.07413		2	MS2	0.477933	-8.61143	-9.87881	1.32115
2	MS1	-0.334797	-14.2635	5.91466	-17.6745	-6.36514	11.934		2	MS2	3.08294	-3.24304	-1.03909	-2.78773
2	MS1	3.49817	-0.340922	15.4605	-0.975146	8.32444	8.87968		2	MS2	5.30146	6.99009	-0.628431	2.05603
2	MS1	-2.65877	8.81576	-4.83224	-5.4655	-0.261607	0.619584		2	MS2	7.82902	-4.79703	-4.25063	5.61514
2	MS1	-2.73485	5.38417	-23.4008	-0.665648	-3.42323	4.0965		2	MS2	1.33842	-1.40204	0.79918	-2.95284
2	MS1	2.13206	-8.79673	-9.24039	-7.41613	-0.973407	-2.88596		2	MS2	0.0881004	0.660923	-6.66144	-0.45416
2	MS1	3.89953	5.40282	7.61185	-4.01208	-4.82079	0.466046		2	MS2	-2.17142	-7.98656	4.52973	-2.02602
2	MS1	-28.7389	7.7153	-0.889408	1.41041	2.6645	-18.9966		3	MS2	-7.23216	-5.55484	2.48205	-2.55169
2	MS1	-4.96524	-1.635	-1.36733	-7.90086	-4.77392	-1.72101		3	MS2	3.60384	-0.501685	-8.02353	-0.25295
2	MS1	-4.02851	-2.15734	-1.97878	-1.238	-2.66037	6.13079		3	MS2	-3.61706	-10.8947	3.36521	5.46911
2	MS1	-0.846644	4.84752	5.11856	4.51846	-4.04419	4.03239		3	MS2	-1.49862	-6.23256	-8.97337	-0.109954
2	MS1	-2.97947	8.15296	3.03453	7.14925	8.27762	-3.56046		3	MS2	2.12965	-2.70424	-1.97795	4.00943
2	MS1	0.60084	-9.05376	0.584726	2.93752	8.4831	-20.4044		3	MS2	8.41217	8.95381	1.24997	7.898
2	MS1	6.88715	-0.387999	-10.243	1.78824	1.59928	3.90228		3	MS2	5.86587	9.37548	5.16537	7.11893
2	MS1	11.1646	-0.683839	4.65735	6.1191	8.54268	-0.108229		3	MS2	-15.5151	-17.0253	4.16033	-7.15669
2	MS1	1.29679	2.66002	-0.396294	-0.172123	-6.6131	-3.04517		3	MS2	7.88232	8.72715	0.529908	9.98311
2	MS1	-0.789893	3.56332	5.53466	11.1965	3.85516	-0.972502		3	MS2	-4.08931	-6.39875	-15.0043	-6.52802
2	MS1	-9.07153	0.907412	-7.64913	0.130562	-1.83982	-1.69423		3	MS2	-2.88397	0.479408	0.496157	-1.4896
2	MS1	6.9313	-9.69232	-6.29609	3.29477	3.0473	-19.2436		3	MS2	8.58111	12.5799	4.93991	-2.5569
2	MS1	-18.0698	7.96503	3.80328	-2.38859	-1.63318	4.32944		3	MS2	-4.2644	-2.46138	2.34594	-4.40794
2	MS1	-0.0594294	-4.50807	-0.643636	4.34112	1.17804	2.03622		3	MS2	-33.3406	-11.099	3.68339	0.393054
2	MS1	5.91481	-0.623064	2.07873	-5.1485	2.43116	-19.9554		3	MS2	-3.46635	4.19	3.14707	4.00266
2	MS1	-4.98567	-3.81061	0.906129	-5.03894	-0.999163	0.544572		3	MS2	-4.29212	-0.804638	-3.00113	0.898469
2	MS1	4.29098	4.21033	-8.31094	2.25484	0.397994	3.50155		3	MS2	-5.78242	-2.83346	1.93914	10.8492
2	MS1	0.253613	-0.0864592	-0.998677	1.03024	-2.0297	-1.9351		3	MS2	1.20762	2.97372	-5.99777	-1.79684
2	MS1	-15.9122	-8.09922	-3.49159	5.4296	1.07084	-1.46507		3	MS2	5.21582	8.8304	-6.51425	1.51329
2	MS1	1.33945	-5.66334	6.41393	1.66385	-3.76447	-0.344644		3	MS2	-9.49255	-15.4876	2.3471	1.05559
2	MS1	1.28114	-7.40478	7.16772	3.36713	-11.9979	2.15281		3	MS2	8.85168	8.83522	5.85065	0.127301
2	MS1	-0.223502	-3.22015	-0.429286	5.48901	-7.81614	-0.156576		3	MS2	-0.66673	-3.02933	-4.40535	-7.58694
2	MS1	-4.58524	-6.3332	4.09333	3.93582	-9.33853	6.50117		3	MS2	6.59895	9.68753	7.71206	-0.134235
2	MS1	3.22481	4.46751	-5.85022	6.37808	5.3353	7.72499		3	MS2	3.73536	1.20246	7.49512	-1.31036
3	MS1	0.820913	-1.21472	-7.92767	-2.64532	6.38205	9.57055		3	MS2	0.475841	0.443252	-11.6118	-3.03483
3	MS1	2.56	0.801577	-5.12464	-4.59236	10.027	7.73239		3	MS2	3.03304	-5.2826	-15.9621	-3.54153
3	MS1	1.15074	2.24859	2.50666	-9.23369	3.73655	1.15123		3	MS2	1.58647	8.75044	-6.07295	3.92202
3	MS1	-2.27672	-3.00237	3.68754	-6.1403	-9.88179	-0.474491		3	MS2	2.1669	-3.1597	-0.726004	2.97315
3	MS1	3.36271	5.94854	-7.84108	4.59472	8.70711	6.58775		3	MS2	0.26369	3.138	-8.77482	0.192285
3	MS1	-1.15967	-3.82206	7.77965	-5.5967	1.60779	2.02531		3	MS2	-0.557168	-2.7075	1.38313	-11.5001
3	MS1	5.03615	3.5885	-7.69178	-1.10658	-6.46618	-9.0522		3	MS2	-8.40572	-8.11327	-1.4918	11.2857
3	MS1	3.41244	5.21369	8.01151	-0.486289	-5.33506	-6.51685		3	MS2	5.76946	-13.0111	13.9128	3.83994
3	MS1	1.07503	-1.8837	6.98813	-3.91533	-0.274021	-4.26786		3	MS2	-1.75072	-1.06292	2.36367	8.74883
3	MS1	0.0568522	-4.98971	-5.01042	1.13714	-1.00899	-6.20719		3	MS2	0.0272632	-1.52967	-1.25947	-1.79814
3	MS1	6.04662	6.72372	0.338571	7.95275	4.99955	5.86825		3	MS2	-4.71323	4.06172	6.18901	-0.766664
3	MS1	2.05657	3.88321	1.4972	1.22318	1.99053	-1.43995		3	MS2	-7.35107	-0.516403	0.768735	-11.9974
3	MS1	4.38886	1.82589	1.97444	1.68978	4.78296	8.03711		3	MS2	-5.37543	3.36707	3.48629	-1.11543
3	MS1	3.57931	3.98287	-2.6377	5.89492	5.52725	1.74633		3	MS2	4.30614	0.85822	-6.38054	-10.2917
3	MS1	-0.23471	-4.75381	-1.23789	6.55242	-1.51951	-0.812813		3	MS2	2.86513	2.02755	3.06864	-1.6215
3	MS1	-6.61647	-4.17236	9.03974	6.57292	-10.3273	-6.95743		3	MS2	1.33924	1.36357	-0.404816	2.13201
3	MS1	1.74689	-1.04287	-4.12216	-6.7379	-1.61633	-0.0381174		4	MS2	5.31577	-0.261168	7.99975	-8.33396
3	MS1	12.6672	13.0923	-3.73152	-1.86967	3.73395	2.19235		4	MS2	3.70787	2.68368	2.01165	-0.479443
3	MS1	-1.33355	-0.328601	17.4503	3.29786	-4.63339	-6.71724		4	MS2	-3.99479	0.641417	-11.2719	-18.9122
3	MS1	-3.70475	-9.00937	8.49922	-13.3314	1.05696	-5.94193		4	MS2	13.1449	7.08396	-3.89425	11.0075
3	MS1	6.64439	8.49888	1.8944	-3.15087	1.16906	0.811635		4	MS2	-14.7275	2.44043	5.90271	16.0738
3	MS1	1.37822	-22.2835	0.330431	2.69803	-1.75536	-1.79222		4	MS2	-9.67734	1.0133	8.51591	0.0323297
3	MS1	3.5253	4.14655	-5.54483	6.98076	7.24265	4.81317		4	MS2	5.34806	1.45161	6.61618	2.99055
3	MS1	6.16515	4.02058	-5.53959	-0.489445	2.68383	6.49305		4	MS2	-2.06121	-6.60807	1.97319	-4.26887
3	MS1	3.38822	5.72222	3.96617	7.84525	0.132305	2.24364		4	MS2	-4.93866	-4.39522	8.28429	-1.85
3	MS1	8.52693	7.82802	5.69111	3.03236	7.74125	10.2505		4	MS2	-1.89127	-2.23382	3.28847	-14.1004
3	MS1	-0.0921344	2.08453	9.1275	6.88964	-8.26075	-1.01453		4	MS2	2.85832	5.57203	2.77866	-1.97125
3	MS1	6.08496	1.60813	20.2648	3.42364	0.00899414	-24.9738		4	MS2	-0.306502	-2.62685	6.46649	-4.34691
3	MS1	2.98712	3.97936	5.47434	3.92462	-4.25906	-2.33963		4	MS2	7.50521	1.64572	-0.954887	7.59565
3	MS1	-2.31047	5.87665	4.04792	0.00983291	-5.9607	-4.87159		4	MS2	2.53796	-0.303641	3.96413	4.70601
3	MS1	-2.77079	-9.18599	4.7908	3.07192	-1.38297	2.25564		4	MS2	4.58443	5.47738	1.93063	10.1478
3	MS1	-6.35291	0.625547	-4.63938	11.078	-1.13907	4.00185		4	MS2	7.78411	-1.53791	6.86263	10.834
3	MS1	-6.62613	-11.859	6.53048	1.79052	-4.8214	-3.29228		4	MS2	1.09756	1.64557	5.07684	-1.33222
3	MS1	8.65995	4.76738	3.64981	2.43755	7.26332	-6.2682		4	MS2	7.47322	-2.26422	10.3807	-12.5498
3	MS1	-9.75045	3.43651	-17.1369	-6.66255	-0.686816	-7.07709		4	MS2	5.49106	-1.56395	-3.19339	-3.66566
3	MS1	5.94226	3.15851	6.28516	-19.6199	3.12802	-11.8377		4	MS2	8.28656	-1.38844	9.55097	-2.80959
3	MS1	-2.6165	4.4954	8.80708	9.40311	-0.457519	-5.05319		4	MS2	3.7772	2.47148	12.4409	5.03408
3	MS1	-12.7778	0.095778	-5.24533	4.31012	2.64991	5.64545		4	MS2	-4.23388	3.62213	-3.12056	8.622
3	MS1	0.351427	4.72653	5.536	-2.78612	-7.43913	9.03929		4	MS2	-7.21398	0.819063	-4.86627	4.41385
3	MS1	-20.7337	-11.2754	0.609823	-7.54161	6.85239	-0.12332		4	MS2	11.067	1.98504	-5.5072	13.103
3	MS1	5.35301	-10.7496	6.55651	0.198539	0.832994	-11.069		4	MS2	-14.5408	-2.06193	-2.22991	8.26383
3	MS1	7.35299	-5.71415	9.88059	7.32891	8.4006	-2.1152		4	MS2	0.123993	-4.4718	-4.06229	-4.75044
4	MS1	-3.14394	-4.06823	9.17117	-7.51552	7.53337	0.320163		4	MS2	1.65635	-2.36027	3.19125	0.803344
4	MS1	-5.50328	2.7121	-3.03201	3.37612	-2.36748	0.923516		4	MS2	8.92356	4.93906	-2.43588	-8.37011
4	MS1	0.587483	3.45904	-0.237628	17.1449	1.78319	1.40648		4	MS2	9.2184	-8.6663	1.71705	2.18995
4	MS1	-1.6278	-24.2055	4.64423	-1.06422	-0.0346332	-1.79436		4	MS2	2.67639	8.61076	4.69921	-3.89569
4	MS1	3.77093	-1.47683	-0.721075	-3.29294	2.1728	2.19614		4	MS2	-2.58433	3.64574	-3.16076	7.87289
4	MS1	0.127908	-8.73794	4.80129	-15.796	5.71657	5.11531		4	MS2	-0.880467	0.592298	6.2653	5.19181
4	MS1	5.30481	-3.47188	4.38199	5.26807	4.25609	-8.74499		4	MS2	5.35948	-1.59659	3.51352	9.60682
4	MS1	-4.12549	1.64866	-11.8775	1.42102	7.91165	-1.15972		4	MS2	5.27448	-5.42769	-2.83226	-4.55278
4	MS1	-2.83456	-3.07665	1.22339	0.0541519	4.27796	4.44233		4	MS2	0.775576	-0.589845	8.50833	-6.48958
4	MS1	-9.31093	9.07678	2.95696	-9.13349	1.9387	8.9262		4	MS2	-1.80331	8.10196	6.39698	6.73276
4	MS1	3.81005	-1.67256	-9.47754	3.869	-1.09051	0.188932		4	MS2	8.29111	4.19861	4.6082	1.11597
4	MS1	1.09681	4.17875	5.49633	-15.4515	0.49749	4.67207		4	MS2	-1.92519	5.30151	-4.09014	-7.59546
4	MS1	6.1081	-7.09466	-5.21688	7.37678	2.56195	-11.635		4	MS2	14.6863	7.7911	12.6585	-3.66029
4	MS1	9.3875	-0.346166	0.529818	-6.74353	11.2547	3.69443		4	MS2	1.11126	0.483974	4.39121	-1.85913
4	MS1	-3.67448	-8.43587	10.8812	13.2608	4.65899	5.69197		5	MS2	6.21908	3.61653	5.61988	-7.51659
4	MS1	3.13842	0.00617071	0.129677	-3.67644	-8.51142	1.62614		5	MS2	1.1991	-5.53191	3.75523	4.60466
4	MS1	-1.74697	3.14754	-8.50941	-3.29407	8.91826	-6.65433		5	MS2	1.84304	-7.26086	-5.86067	-15.8212
4	MS1	-0.083559	-5.10713	9.95335	0.324843	4.68194	0.145703		5	MS2	-1.07738	5.10865	8.56795	-12.1984
4	MS1	7.76429	0.473952	-4.24209	8.64381	7.60795	-0.480481		5	MS2	-2.09607	-1.17091	1.15043	-16.9433
4	MS1	-14.8779	4.43714	9.50243	19.7738	1.27078	9.66831		5	MS2	-3.62772	1.25205	2.88707	1.74421
4	MS1	5.35778	-7.47157	2.67888	9.61237	-3.15276	3.51578		5	MS2	-7.72248	8.0309	4.67018	10.4747
4	MS1	4.0354	-8.48488	-2.50957	-11.1913	1.10967	-0.637867		5	MS2	-0.329295	6.42294	-12.5022	6.79429
4	MS1	4.42258	4.02912	-11.3748	6.53711	0.121104	0.723946		5	MS2	-2.45583	6.40313	-14.8389	13.6996
4	MS1	2.3029	8.91802	4.36621	-11.1054	0.597661	-5.21759		5	MS2	-7.53146	2.4761	-9.02918	-2.41766
4	MS1	-14.0676	4.51025	4.10376	-15.6813	4.60355	1.32374		5	MS2	-2.70796	6.58388	6.81755	-9.35904
4	MS1	-1.49693	-2.64059	-2.99103	3.92359	1.55578	-2.94755		5	MS2	5.3784	-4.63186	5.75552	-2.49442
4	MS1	4.63728	3.34969	6.54959	-10.5284	5.71405	-3.20476		5	MS2	-5.64939	-7.24866	7.1082	-2.21981
4	MS1	10.5182	9.76571	-0.597047	5.74091	10.4102	3.22363		5	MS2	7.11414	-4.19831	-6.12514	-4.25819
4	MS1	6.9662	-5.24802	4.14668	12.1171	-5.53368	-3.88439		5	MS2	3.13083	5.77059	-1.75414	6.82006
4	MS1	4.23978	-0.882704	-2.35096	-4.79866	-3.60757	1.81496		5	MS2	-3.61661	-5.69397	0.132246	-7.12315
4	MS1	-4.80797	-3.64653	0.767665	2.17799	-4.65677	8.99064		5	MS2	-3.19909	1.17458	7.11756	-4.00809
4	MS1	7.36127	3.09317	5.04086	-5.28707	-3.23697	1.76593		5	MS2	5.13934	3.6161	-1.90609	-2.12589
4	MS1	-1.62335	5.31192	-3.25918	1.54971	-21.5183	11.5706		5	MS2	2.94866	8.52527	10.1871	0.0566727
4	MS1	0.132769	-9.79305	-9.28171	2.62204	0.831042	2.42814		5	MS2	2.13877	-4.46244	1.81422	-21.2008
4	MS1	-3.8776	1.67125	-0.679567	3.16278	-2.88541	1.19505		5	MS2	-2.66097	-2.5354	3.14337	-10.8595
4	MS1	-0.314257	-10.2529	10.081	-8.19174	0.0854057	4.27473		5	MS2	-1.83481	1.04631	-3.26344	3.85693
4	MS1	6.9307	-17.2748	9.44056	2.62707	5.06003	0.938236		5	MS2	-9.35569	1.28888	0.149627	2.67984
4	MS1	6.55235	-11.4025	4.55623	8.31662	6.63431	4.23953		5	MS2	0.926701	0.328372	-2.1781	-8.35082
4	MS1	7.337	9.92503	9.22952	-17.0434	1.50821	4.70305		5	MS2	0.76329	-1.62725	-1.94479	-0.691787
4	MS1	-17.8366	-4.94029	-8.71294	-0.828782	-6.04201	-3.20511		5	MS2	-0.711153	4.19959	-6.85933	0.599101
4	MS1	-4.67364	6.1055	3.4009	-4.25398	3.49252	-1.1056		5	MS2	-2.50838	4.11433	-2.2021	-1.7235
4	MS1	3.98067	-10.4485	-12.7827	3.11544	5.82207	-6.95986		5	MS2	2.70815	0.111264	1.83275	0.221787
5	MS1	-4.64325	-4.83709	8.53138	14.1604	-0.833101	-6.65429		5	MS2	5.63076	-2.02432	4.19607	-6.47585
5	MS1	-2.01506	-5.34169	2.06276	2.86429	3.12902	4.34721		5	MS2	3.61284	-2.43229	-2.8649	-1.15537
5	MS1	-8.79627	-6.23346	-4.26477	2.78497	-0.0408156	6.51251		5	MS2	3.37518	8.8511	3.48857	0.712764
5	MS1	6.34238	-2.83781	-0.610608	-0.437258	7.78115	-11.4451		5	MS2	1.48761	-9.765	-6.81894	-0.666281
5	MS1	-0.221334	0.0580774	-2.2565	5.21297	8.83118	6.34231		5	MS2	-8.56464	11.7753	-2.76776	6.94884
5	MS1	3.53999	-0.3483	5.76971	6.80074	-0.807696	-5.43989		5	MS2	5.37716	-1.28411	5.59958	-7.87744
5	MS1	-0.808901	-15.212	-1.99754	-7.4314	-1.65782	-1.60635		5	MS2	6.66386	6.00986	-0.731687	-0.534507
5	MS1	-10.925	0.303171	-3.84749	-8.2798	-3.54818	0.685368		5	MS2	5.33562	-16.9456	7.13607	-3.116
5	MS1	5.4288	0.829756	-9.02329	0.0240141	-7.9018	-3.93454		5	MS2	3.67532	5.45116	7.09782	-0.251295
5	MS1	5.42835	0.265725	-4.67234	-5.37332	0.110646	7.92467		6	MS2	-13.9234	6.59859	-3.13502	-0.949396
5	MS1	0.628172	-21.124	4.41858	6.77846	0.326817	5.54337		6	MS2	5.68897	-3.12898	5.99118	-4.91058
5	MS1	-9.40529	6.19454	2.4845	-3.83291	1.763	-4.5975		6	MS2	-8.82255	7.10848	5.84222	7.36808
5	MS1	-5.78975	3.35453	-5.13505	5.6111	4.16499	4.35189		6	MS2	-7.1769	-8.0991	-3.39041	1.59895
5	MS1	5.96725	2.2423	-0.396926	4.41133	-2.4328	-1.29369		6	MS2	2.28599	7.10521	-1.14617	-2.25386
5	MS1	-0.366801	-0.236868	3.16667	7.7024	-2.74029	1.73817		6	MS2	5.16345	-4.57951	10.8455	6.57845
5	MS1	7.73157	4.29839	0.685987	-5.06358	-1.19651	5.33449		6	MS2	3.96463	9.67266	0.653303	10.4108
5	MS1	-0.203696	-6.16996	2.68673	-8.23086	-1.54261	2.09527		6	MS2	-13.0241	3.39251	3.75485	6.60778
5	MS1	5.32488	9.08331	-8.21197	-6.43961	2.29716	5.61666		6	MS2	8.7583	-11.985	1.73104	-6.12219
5	MS1	5.71774	-8.21212	11.1665	10.4719	0.429108	-6.25171		6	MS2	-7.24464	-2.09508	1.90168	6.41016
5	MS1	-0.431754	3.1667	-3.02941	10.6662	-0.820894	-13.9036		6	MS2	-10.2202	5.51331	2.09762	0.597845
5	MS1	-8.18032	-5.32461	-0.231186	5.77994	7.46471	1.31807		6	MS2	-6.12161	0.643501	10.2783	-13.8108
5	MS1	3.88301	3.2808	3.27328	-3.68658	2.57152	5.12474		6	MS2	3.16374	-0.0759406	-4.4814	1.85648
5	MS1	-10.7774	-3.59416	4.20061	1.2669	-3.20864	-2.38004		6	MS2	-5.44742	7.06549	5.89743	2.55458
5	MS1	6.21542	1.13423	6.28084	-16.2557	5.33462	9.44397		6	MS2	3.95174	-4.77736	-3.91379	0.939115
5	MS1	0.884692	-27.0867	2.9481	2.53116	-4.31302	-8.80895		6	MS2	-5.62395	-9.55596	-6.93167	-2.85797
5	MS1	-4.38803	0.568646	10.9986	-9.86595	-9.6141	-1.53208		6	MS2	1.56	1.29024	14.1403	9.14898
5	MS1	5.30886	2.87015	0.634884	-4.00048	-3.80024	1.02306		6	MS2	2.54508	4.61386	-2.91416	1.81057
5	MS1	-12.2819	-8.84141	-11.8997	4.43334	3.99179	-0.800662		6	MS2	-4.97788	-8.04245	-0.902362	-7.84519
5	MS1	-5.32538	9.66201	8.19482	-2.65538	-11.3788	-12.881		6	MS2	5.2967	-6.74304	1.90614	2.43583
5	MS1	-2.60605	-2.05012	5.52655	7.15783	3.36494	5.172		6	MS2	3.67892	-3.85091	5.00252	-0.561061
5	MS1	1.55678	-7.56514	-9.57549	2.24173	-6.14485	-4.31915		6	MS2	1.23145	-1.73313	-3.9478	10.4608
5	MS1	-0.175075	6.90602	2.87468	9.82723	0.167101	-7.29441		6	MS2	6.6124	-2.17427	3.70361	8.90003
5	MS1	6.01787	4.7941	3.98249	-6.52633	-9.80267	2.15241		6	MS2	1.55394	5.43499	3.45152	4.54752
5	MS1	4.11134	-12.3239	11.3154	-1.61868	1.19391	1.90218		6	MS2	4.97199	-5.64724	7.12544	7.04973
5	MS1	-7.36385	4.38518	-2.28966	0.00498315	1.91377	0.324774		6	MS2	-10.0139	-9.64465	-9.04114	0.410131
5	MS1	2.78669	-5.25768	-1.60889	2.23965	-15.0742	-14.9354		6	MS2	-7.74035	0.678154	-3.31753	-4.38499
5	MS1	0.0681037	6.66767	-2.71509	3.33208	0.58284	2.46827		6	MS2	0.847448	-8.11667	-0.941175	1.56116
5	MS1	-12.1433	-0.0846845	-11.104	2.13353	2.63087	-3.16575		6	MS2	8.5988	2.30965	-0.909491	5.52498
5	MS1	-17.0506	-0.77232	-1.64142	-3.56546	3.054	3.72917		6	MS2	-7.10382	0.608065	5.7979	8.82135
5	MS1	-3.8325	4.22339	3.10892	4.47638	2.73866	4.32212		6	MS2	2.25794	7.05912	9.77873	1.3581
5	MS1	1.44304	-12.0796	-14.1616	-6.42108	4.44127	-4.80851		6	MS2	-3.00406	2.76943	-1.99636	8.40754
6	MS1	1.38484	-6.58391	-5.92792	-2.19971	4.02465	1.3188		6	MS2	-11.4482	-1.15127	0.343618	5.32833
6	MS1	0.0371732	8.16817	-6.08563	6.68895	0.117276	3.91173		6	MS2	2.91351	3.66826	5.89558	-14.229
6	MS1	-4.50516	6.05952	-3.71136	1.91051	0.725642	2.01678		6	MS2	-27.1693	12.9536	7.06616	11.1656
6	MS1	-4.22692	9.45953	-1.07511	3.04945	2.49555	6.84332		6	MS2	6.70182	5.35775	-2.08419	7.54134
6	MS1	-3.99594	5.74625	-8.08561	-3.1025	4.45477	1.63624		6	MS2	7.18141	-8.90962	-9.61011	3.15675
6	MS1	-3.53718	-3.30126	-1.8349	11.7699	2.56676	-3.52916		6	MS2	-2.80582	4.48578	3.63775	10.6944
6	MS1	-1.39269	-8.23003	-2.83697	7.54053	2.19906	4.83083		6	MS2	2.21015	-1.66818	-6.98264	4.21076
6	MS1	5.03367	5.47407	7.67263	-1.48553	-2.23353	-3.23126
6	MS1	-12.8451	0.0766037	-0.528106	-2.44097	4.61706	8.40805
6	MS1	0.766335	-2.42953	3.09368	5.66516	-8.47825	-0.688756
6	MS1	3.6321	-8.79519	-0.442529	4.66868	4.54634	4.70945
6	MS1	-16.1578	4.47813	-7.72804	1.23785	-0.543475	1.76385
6	MS1	3.97196	6.50032	0.195749	5.63385	7.52673	6.73679
6	MS1	-1.17562	-5.92005	-10.252	0.382703	0.911878	8.3033
6	MS1	-1.51571	-3.11187	-2.37166	-8.07998	-1.71422	1.87657
6	MS1	-2.3591	2.62527	7.84063	6.05044	5.29801	1.57957
6	MS1	-16.619	-13.0765	1.33493	4.50721	1.16349	3.34392
6	MS1	-1.42932	6.71619	-6.02066	6.03321	-0.47432	-2.69151
6	MS1	-10.6183	-21.0217	7.7943	-2.80276	-4.38744	-11.3991
6	MS1	-12.2084	-2.41132	0.0346572	-5.07777	-3.02461	-7.20582
6	MS1	-15.7548	-4.43103	-1.13705	5.27617	7.04566	0.496768
6	MS1	5.94804	3.14746	1.72275	1.12363	5.28819	3.81508
6	MS1	3.93276	-2.2397	9.60897	4.14696	9.10729	-5.02372
6	MS1	-2.64746	6.48098	-1.16416	0.612339	4.50653	1.94412
6	MS1	3.51379	5.46391	7.36942	4.68536	-15.8954	2.69397
6	MS1	-15.4882	-4.4024	-2.70288	-1.55177	1.32778	2.01366
6	MS1	5.91371	-9.90112	4.09458	7.49413	0.686093	-9.98951
6	MS1	0.333391	2.67644	6.30935	-5.21889	0.890456	-2.50706
6	MS1	-3.40881	2.76984	5.69077	-3.42031	-4.51258	4.53018
6	MS1	0.695955	2.62968	0.70377	3.99214	3.12042	-0.895507
6	MS1	3.21014	5.48113	-0.885365	-1.08696	-0.0828733	4.70535
6	MS1	-1.39547	8.84172	-0.601706	2.18492	5.77919	7.64473
6	MS1	2.40137	-1.73134	3.1618	-2.94078	-2.21414	1.08517
6	MS1	1.84198	-11.999	-4.62268	3.06364	3.29467	-0.637046
6	MS1	-11.4834	5.12411	-2.29534	-1.65398	4.26885	-0.85595
6	MS1	-3.34449	-1.88832	-6.09315	-7.89875	4.06502	-1.48046
6	MS1	-4.09935	0.817256	6.05167	-11.1424	-2.93447	4.20412
6	MS1	-5.43217	-2.37304	2.61565	3.47539	3.87429	-11.7186
